# Supplementary material for: Identification of Putative Olfactory Genes from the Oriental Fruit Moth Grapholita molesta via an Antennal Transcriptome Analysis
Source: PLoS One. 2015 Nov 5;10(11):e0142193. doi: 10.1371/journal.pone.0142193 (PMC4635014; doi:10.1371/journal.pone.0142193)
Supplement: S2 File — (TXT) [file pone.0142193.s002.txt]

>comp42972_c0_seq8_GmolPBP1
ATTAGAGAATATCGCAGACGACTAAGATAAACAAAGAAGATGTGTAAGCAGATAAAGCTAATTCTGGTGGCGTTTATGTGCTTAAGTTTAAGCAAACTAGTGGATTCATCGCAGCAGGTGATAAAAGACATGGGGGAGAACTTTGGAAAAGCGCTGGACGTCTGCAAGCAAGAGATGGACCTACCTGACTCCATCTACATGGACTTCATGAACTTCTGGAAGGAAGACTATGAGCTCACGAACCGCTTCACCGGCTGCGCTATCATGTGCTTGTCCAAGAAGCTGGAGCTGGTGGATCCTGACCTGCAGCTGCATCATGGAAACGCGAAAGACTTTGCCATGAAACATGGTGCAGATGAGAATCTAGCAGCAGACCTCGTGAAAATCATTCATGATTGTGGCAACAGCGTCCCTCCTCAAGAAGACCAGTGCATGCACGTTCTTGAATGGGCAAAGTGCTTCAAGAAAGAAATCCACAAGAGAGACTTGGCTCCCCCCATGGATGTCGTCGTCGGAGAAGTTCTAGCTGAAGTTTAAATTATGATATGGACCTTGGACTGTCACTGGTAACAAATAAGTAGTAGTTAATAATATGAATAATATTATTGTTTTAATTTAAGTACATCCAGCCTTGGCCAAAAGAATTGAGCTCACACTTTTTTCTTCTAATTCTAAAAACGAAGACTTTCTAAATGCAGTCACATTTTCTGATATTTCAAACATTAATGTATGTACACAACAAGAGAATATCAGTTCATAATAATTAAAAGTACGTATTAAATAAGAAAACAAAAAGCACTAAAAATTCGGATGTACAACGAAGTGACTTATTGCAAATTTTCTATGCAATCACCAGTCACCGCAACCACCAACGTAATAAGTTTAAAGTAGTTGGTACTTTGTCATTACAAATTATAAATACTATTTTACACTAAAATATCGAGTTGTCATGTAAAAATTATGCTCAATACTTCTGACCAAGGCTTTATAGGCTGAAAAGCCTAAATACGGAGGCCAAGAGTAGAAGGTTTGTTTAGTTATCTTCATATTGGGAGGGTACAGCACTGACGAATTCTCCAAAGGCCAAACCAGAACCGAGATTCTTGTCTCCTTAGATATCCCATCCACGAAGACCGGTTGATTGAGTTGTTGACCTCTAAGTTTTATTCGGTTCAAATCCTATGACATAGGCTAACGAATTCCTGATGATAAGCAATTATCGCCACCCATGGCAACTTGAAACATCAGAGAGGTCACAGGCTTGTATGAGTACGTTCTTTTCGGACAGCGCCTTTTCGGACATCCATAAACTAGATGGACGGACCTTGTTAAGGTCGCCGGGAGTCGGTGACTGCAGTGTGCTCTATCTGGTTTCATCATATCTCTATGTGGTTTACATGGGACTATGTCCAGCAGTGGAGATCTGTGGCTGAGCTTGGAGGCAAATGATCTCACATGGACATTGGAATGAAATTTGAGTTTTAATTAAGTAACGACTTATGGCTGGCATTCGTTGTTATTGTAGGTAATAATTATATAAGTAGTTATTAATTAATCAGTATTATAAGCAGTAAGGGGTAGATGTAATTTTTTCCGCAAATTAAAGAAGAGCATCTTTAAAATTATGAAGTCTTTTACTGCACCGTATATGTCTCAAAACGTCCATGGACGATAAGTCCTAAAATCACAGAACAGTTACAGCGTGGGCATACTAACGTTTCTATTCCGCGTTTTCCCAGCGTTCCTATAAATTTGCACGCTGCGACGCCACGTTCACGCGGTGTGCCGATAAGTAATGGAATCGCTAGGAAAACGCCGAGTAGCCGCCGCCAGTGGGCCCGGACGATGCTAATTCTATAGTAATCGGCACGCCGCGTGAATGTGCCACACTGCGATTCCGTAGCGTAGCGTATTTTAAGCAGCGTTGTAGTCGCACCTTAACTGAGTAGTTTTTTACTCAATTATTGTATATTAAATTTGTATGTTTAACAACTGAATTAATAGGCTTATACATACTTATGTAGACAAATACACATATAAATATAAAGGGCTGTATGACCTACTACTCGAACTCGCTAAGGAACGGAATTCGCTCCCTTGGTCTGTATTCCCGGAAATATATA

>comp43708_c4_seq3_GmolPBP2
GACCACCTTTCATTCACACTTAAAACTATGAGAAGAACGCGTTCCATATCATGCATACTATACCTACCTAATTCCTTCGAAGCGAGAGTTCATGGGTTCAAATGCTAGCCAGGCTATGTATTTGTCTGCTTATCACGAATATAATATATAAACGTATTTATAATATATCGTCGTCTATAACCGATAAGTCAAGTCTTATTGGAGCTTGCTGGGACTCGTCAGTCTTTTGTGTAGTAGTCGTAGTAAGTATTTTTGTGCACGAGACGTCAAAAAAAAAGCAGTAGAGATAAAGTTTAGTTACAAACTTAAAGAACTCAATAATTCTGTAACATCAGTTCCAAAAGATGTATTTTTTTGTGTTGATGCTATATAGCTATTGTAGTCGAAAATATATTTCAAAGCAGTCGAATTACAGTTTTTACCCGATTCTCTAAGCCCCTTTTTTCTGTTCGGCGACAAAATCGCGAGGATAGCAAACCAATGCGTTATTTAGAGGAAATAAAAGGAAATTGTTATTTGCGAACAACACAAGCACCTGAGCCCTCTTATTGTTTACTCGGCGTCTGCAGGCAGGGAGGGCTGAGAATCCGTGTTTTATTTTAAGGTACCTACTTTAAAATATATGCCTTATACTATGCATTATATTATGGATGAGTTTTTCGTTTTCTTTAGTGGGTGAAATCTGGGTCGTAATCCAAAATGTCAAAAAGTGATAAAAACGATCATATTAACAACTTTTCCCATAAGACCAATATTGAGTACGCAAAAAAAAAATCTGCTACTCCATATATACTGGAACTTAATTGCGAGTTAATGTATGTAGCAACTAATTTTTTTCGCGATTTCAATATTGGTCCCATGGGAAAAGTCTATGACTTTTTGACATTTTGCATCACGACCCAGGTTCGGTCCTGCGTGCAGATTACTATGGAATCGCCAGGAAAACGTCGAATGGCCGTCGCAAGTGTACATGGGCCGTTAGGTTGATACTCGCTTGAACGCTTGCATTTGAAAACGTTCAAGCGATAACTTTCTTAAATGGCACACCGCAATCGCAGGCGATGGTACCATTTTGCCAAAGATATGGTGGTGAAACCTAAATCTGTCTGTATTATAATTTAACCGAAATTCGAAGTTAGTAAGTTAAAGTTAAAAATAATAAGTTATTACAATACCTTTGTTACTTCCACCATAATTTATTTCATTTTATCATCTTATAATTACAATCACATTAAACTAGAGACTTGTGGCTGACAATGGAGATCACAACACATGTTTTACAAAAAAAAGACTCAACAAGTAAACAGTAACCAGGAATAGCAATCAAAGTCCATTTAACATTGCCTGGTCTAAAAGCTTAGCGCGTATATCGTAATTCGAAAAAAAACCTATTTCCATCTCTGCCGCTCTCGCAAAAGGAGTATCAACTGTGCCTACTCGTCTTCTATTTTTTTTATACAGACTGACCAGCGTTTGACCTCAGTCGCACCTGATGGTAAGTGACGACGAGGTCGAAGGTATAGCACCGTGGTTCAGTAACAGCCTATTCACTCTTGCCTTGAAAAGACCCAAATTATACATTTCCGGAAATACAGACGAAGGGAGCGAATTCCATTCCTTAGCAGTCCGCATTAGGAAGGTAGAAGCGAATCGCTATTTGCCTCTTTATGTGCCTCGAGACAGCGAATATATTTAATATTACCTCTTTATTAAAATACAAATTCCTATTAAATCTTTCTGTCTTTCCCGTTGAATGACTGGTAGATAATGCCTTGTGACATTAAGTCCGACGTTTGTACCTATTCTTGTATTGTGCAAAAAGATCAAGTAAATAAATTATTTGTACATAAATTTAGCGCAGCATAGCTCTGGTGGCAGGAACTTTAAAACTATCAACTTGTCTTTGAACTACGACGGCTTGACTTCGGTCATGACTTCCTCCAACACCGTCTCCATGCTCGGTGCCCATTTGAGACCATGGATCTTCGTTCTGAAGCACTTGGCGATGCCCAGGGTCCTGATGCAGTCATCAGCGTCGCTGTTCTGTTTCTCGCAGTCATGAATCATGGCTACCAGTTGCTTGGCTAGGTCGTCATCAGCTCCATGTGTCTTCGCGAACTCATGAGCGTTCTTGTGATGCAGTTTGGCGTCATCGTCAATGAGGTCGAACTTCAAGGCCATGCAGAGGATGACGCAGCCCGTGTCACGGTTCAGCAGCTCGTAGTCCTCACGCCAGAAGTTGTAGAAATCTTGCATGACATTTTCTTGGACGTTCAGCTCTGTTTTACACTTATCTAGCGCCGTCGCAAATCCTGTAGTTAATTTCTTCATAATGTCTGCCGAAGGAGTCACTCTATTCACGCAAACAGACAAAACAAAAACGGCAAGCAGCGTCCGCCATCTTCCCGT
>comp35908_c0_seq2_GmolPBP3
TAAAGCGACCGAATTCGCCGTACGCCGATAGCCCGCAATGTAATGAAAATCGTATACAAGTTCTTGCATGGTCTAAATGGGGCTTTAGGGGCAGCCACGTATATCGTTGTATTAAATCGAAGCATTGTATTTCTGAGACCAACCATCTATCAAAGACATTCTTAAACTAAGAGAATAAATACATCGTCATCAGAAATTACAACTATAATTCTTCTAAAATATTATCTTTACATCTCAGTGAGAACTTCTGTAATGATAACGTCCATCTTTGGCGTCCAGTTGAGCTGGTTTATGTCTGTACGGAAACATTTGGCGATCTCCAGAGCTCTCATGCAGTCGTCTTCTATCGCGTCATGAGTCTTCTCGCAGGCGTGGAGGATCTCCACTAGCTTTGATGCTACTTCACTTGCAGCTCCATGCTTAGCAGCGAACTCTGCCGTGTTCCCATGATGAAGCTTCCCGCTGGCGTCGATGAGGTCCAGTTTCTTGCTCATGCATATAATGGCACAACCAGTGTCCCGGTTGAGAAGGGAGTAGTCCTCCTTCCAGTAGTGGTACAAGTCGCTTATCACATGTCCTTGGAGGTTTAGCTCCTGCTTGCATTGTTCTAGCACTTTTAGGAAACCCGATGTTATGGCCTTCATAGCATCCGATGACAATTCTAT

>comp43859_c0_seq4_GmolGOBP1
TTTCAAGGTTTTCAAGCAACTTTTTTATAATCTTCTGTTTTCTTTAATCTTATAAATGTATTTTTTATGCGGATTTTATATAGTGACAACCAGCCTTTTCCATCAGATTTTTTCCTCAGAATATATCCACTGAAGAACACATTGCACGTTATACCGTTGGGGTGATGATGATGATGATTATCTAAGTATTCTAAGTACGTTTATCATCTGAAATAAAATGTCCGTCAAAGAATTCAAGGAAACATTTGATATCTAGATAAATAATTTAATTAATTTTATAATACATAGTAACTTAGATAATTATAACAGATCCATAACATAGCCATGTCGATGCGTAAAAAAACGCTTAAGTTACATTTTTTTTATTAATACTAAAACAGGTATTAACATGCTCAACCCCGACAAAACATCGTCTTTGATCTTATTAAACCATTTACAATGCCAGTGACACAACGTCTGTGATCAATAATTATCGAACTCTCATGCCAGTGACACGTATTTGTGTCAAAAATATCGTTCTCTTATCGTGTGACGTTGTGGTGACACAACAGTTGTGTTAAAAACGTTCGTATTCCTATACCACTGGCATAGTAGTAAGAACTTGACTTATGACAGTTATGACAGCGGCTTAGAAATCCGTAAAAAATTTGTAAATGTTAGAAATTAAAAATTTCTAGCGCCAAATTAGTAAAACAGCGGGAACTTCAATATAACGATATTCGTAAATTTCGGACGGTTGTATCTGTCACTCTCACGACGCCTTAATTGGAGTAAAAGAGAAAGATGCTCGAAATATACGAACTTCGACGTACGACTGAGGGCGAACGTGTTAATAGCATAATTAAAAATAGAGTTTGATAAAACTATAACATACTCACAAGTTAAAAGCATTATATTATTAATAACTAATAGCATTGCCTTCAAAATACATTTCAATAAGGTTATACTAAGTGTGGTCAGGAATTATCTTCGGAGTAGCATATTTATGTCCATGTCTTATTTTATGTTTATACTCGTAATAGTGATGCCTTTAAAACCTTCGTAGCCCAAGCCATATTCTTCATAAGTTAAAACGAAAAGCAAGAAAACTGCCCAAATAAAATTAGGCAAATACCGACATAAAATTTAGTTTTAGAATAGTTTTCGCTCACTAACATCAAACTAATATGTGACATGTTGAGATACCCATCAATATATTGTCACTACTTTAAACCTCATTCTGGGGGAGGCCTATGTCCAGCAGTGGACGTCTTTCGGCTGACATGATGATGATGACTTTAAATCTCATATCTGACACAGAATTATAAGTTGAAACGCAGTAACTCTGTACTCATCCCGTATAGTTACGTCAGTTTTCTTTTGATTGCCAGAATGAGTTACGGTATTTTCAAAGTAGTGACCATATATGACCTGTAATGTCTATATTTTCATAAATAATATAATATGTCGGTGGGAATTGGATTGTTTTAATAATTTATTAATCCCAAGAATTTTCGGGGTATATAATTTTGCAATAATAGAAAATTTTCAAATTTAGTTAATGAACAAATTGTTTTCACAACTGTTGAATCAGCAAAATACGGCGCCATATTATATTAGTCACTCCGACAACGTTCAGGCCTTACTGAGTTTCTTGCTGGAGTCTTCTCAGCGGGGTTAGCGAAACAGCGACAAACTCCCATTAGTACGATACCATCACATACCACTCAGATTCGGATGTGACCGTCTCAACCAATCTCCCTGGAAGCGTAAACTCAGTAGGAGTATTCCAGTAGTACAAATCAAGTCTGGTGCGGAAGGGTCCTGGATTTTCCCCCAGGCTACCTTCCCCAACACAGTCCGATCGCTCTAATGTGCCGCAATGGTCAGAGCCTAAGTTAGAAAAGAAAAAGAAGGTGCTATATTAAAATTAAAATTTTGTTGAAATATGGCAAAGCCAACTTAAAATATGCTTTCAGTGCTCCTATATAACTTCACAACCGGAGCAGCCTTTGAGGAAGTATGATCCTCAAGCATCAGCCTCCATAATAAATTCAGCCATTATAAGTTCCATGGACGGAGCGATCCCTCGCTCCTGGCAGCCAGTCTTGAAGCACTCGGCGATGCGCAGGATTCGCCAGCAGTGGTCTTCCATGTCATCGAACTGCTGTTCACATGTGTGGATGAGTGTTACCATCTGCTTGGCCAGCACCTCGCCATTAGGGAAACTCTTGATGAACTTGTCAGTGTTCTCATGATGCATCCTCTCTCCATCGGTGAGCAGGTTAAAGTACTTCGACATGCACTGGATGGCGCAGCCCACCTCTCGGAGCTCGAACTTGAAGTCGTCGCTCCAGAAGTGGAAGAATTCTTCCATTTTCTCTGTTGTCAGGCCGGTGCTCTCTCTGCAATGCTCGAGCGCCTCTCCGAAGCCAAGAGTGACGTCCTTCAGCACCTCCTGGGTGGCCTGCGCGACAGCCACAGCGGTCAGCGCTAGCAGCAGCCGGACCAAGTTCTTGGACATGATTGGTTA

>comp35716_c0_seq1_GmolGOBP2
TTGCATACCACTTTCCTGTACTAGCTCTGCGCCTACCGAGTAATCATAGACAATTATGAGCCAAAAAAAAATCCGTCTATGATATATTGATGTGTCGACGACAGGTCCACATTGTAATCAAGATGGCGTTGTACTGGATGGTGACCGTTCTGCTGGTAGTTGGTGGCCGGATGGTAGATGGTACTGCTGAGGTTATGAGTCATGTCACTGCGCATTTTGGGAAGGCGTTGGAGCAGTGTCGGGAGGAGTCCCAGCTGTCCCCCGAAGTCTTGGACGAGTTCCACAACTTCTGGCGCGAAGACTTCGAGGTGGTGCACCGCGAGCTCGGCTGCGCCATCATATGCATGTCCAACAAGTTCTCGCTGCTGCAGGACGACGCCCGCATGCACCACGACAACATGCACGACTACATCCTGAGCTTCCCCAAAGGTGATGTCCTATCCGCTAAGATGGTAGAACTGATCCACAACTGCGAAAAACAATACGACGATATCTCTGACGACTGCAGCCGCGTGGTGAAGGTGGCAGCTTGCTTCAAGGTCGGCGCTACGCAAGCTGGCATCGCTCCAGAAGTCGCCATGATTGAGGCTGTACTGGAGAAATACTGAGACCAAACGGCACAACATTGAATTCGAAATGATATTGGTAGAACATGAAAGTGGTCTTAGCTATAATTGTATATTTTCTGGTAGTGCAATTGTGCATAAAAAAATATAAAATAGGTAGAACAATTGCTATCAATTATGTTTGACTTTGTACTACATTCCCGTGCTATCCGAACAATGGATCTCGTGAAAATCGTAATTTTTAAATTACATTTTGTATAGCTATGAGTGCAAATTGGTTTTTAAATAAATAAAAGTAAGTTAAATCAACAATTATGTAATCAGATAAAAATCTGTACCTTCATGTTTGAATTGATAATATCATGGAAAAGCTTTTTACCAGTATCAATTTTAATTCTTGAATAAAATCAGCTTACAATATGGAACAATGTATTAAGAGTGATTCCCTGTAGATAGTTTAGTGTTAATTATTTAATTAACTACTAACTAGGACCTAG

>comp34669_c0_seq1_GmolOBP1
GTGTGTATGACACAAATCCAACACCTGAATTCAATTAAACGAAATCGAAAAATAACCTTTTGGATAATGGAGTTTGGACCCACCTATGTATTCCCATCGCAGGTTTAAGTGAGCTTAGTGAAGTAGAAAACCACTGTAACCTAATCCGGAATCAGCTTGATCTCCAGTGTTTGATACTAACAAACAAAAAGTGGCCGCGACCCGCCCGTGTTTGTTGAGCGACTTGAATAGTACTTCTGTTGTTAATGGCTTCGTAGATTTGGAATATTTATTTTCCTTGTACAGGTGTTTGTGTACAAAAAAGGCCACAGGATCATATATAAAGATCGTTCGGTGGGTTCGCGTCACAATTCGCTCATCTCTCTTAGAGTACAGTGCCTAAATTTCGACGTGACGGTACTCTATTTTGTATAAAACATGGCCTTCTATTTGTACTCAGTGCTGGTTATGGCGATTGTTGCTGCTTGTGTAAACAACTGTTCTGCAATAACCGAAGAACAGAAAGAATTCATCAAGGAGAAGCTGAAAGCCAATGCGTTGGCCTGCGGTTCAGAGCTCGGTTTCGCCAAGGAACAGCTGACCCAGTGGAAGGAGCAGAAGACCAGCGATGATAGCAACAAGTGCTTCATCGCTTGCATGTTTAAGAAGAGTGGACTGCTAGACGACCAGGGCCTGTACTCGGAGGAAAAGGCTCTAGAGAAGGTTAAGACTTACGTCTCAGAAGCCAGACAAGAGGAATTGGCCAAGGCAGCCAAGACTTGCAGTGCAGTTAATGAACAATCAGTGAGCGACGGTAGCGCTGGCTGTGATCGTGCTCTCCTGCTTTTCAAGTGTATTCAAGAACAAAAGGAATTGCTTGGCATCACATTGGACTTCGTGCATTAAATCAGAAAAAAAACCGTGGAAGTGGAATGTTCCTGTTTTCATAACGCTGTAGCTTAATAAATATTTAAGATGAAATAAAATATGTATAATAAACG

>comp32473_c0_seq5_GmolOBP2
CGTGAACTTAACTATGTGGAGGTTGAGATTATTTTACATTATATTTTAAAGCCCATCTTAGCAGCATTTTCAGTTAAGCAATTGAAAAGCAGAGCTGCTCTATCGCATCCTTTCTCTCCGTCTTTTACAGGCTCGTCGTTCACTGACTTGCAGTGATCAAACAATTTCTTTGAATTTTCGATCATTTTGGTGTCTTCTCCATGATCTTTTTCAGCCATTGCGTCAGCTGCAGCATTGTCGAACATACCTTTATCGTCCATGTAACTGGCCTTCCTGTAAACACAAGCCATCAAGCATCTTGCGTTCTCGCTGTCAGGCATCTTGTGCTTCTGCATCATGATCATCTCGTTGGGAGTGATCATGTGGTCTCTGCTGCACGTTACGCCTAACTTCATAAAGTAGTCCTTTATTTCAGCTTCGGTCTTGCACTAAAAGTAAGAGTCATCATCACCATAATTTCAGCCGTGAGTCGTCCACCGCTGGGAGCCGATTTTTGAGAGTCGTG
>comp38984_c0_seq2_GmolOBP3
TTTTAAACAACGGTCACATAATCATAGCGATTTGATAAAAATAAAAATGTGACGGTAATAAAATGAGGTGGTGGCGGTTAGGAGACATTGTAATCAAGATGGCGCTGATCTTGATGGTCTTGGCTTTACTCCTGGGTGCCGGTGAGATGGAAGCAGCATCAGAACAGTCTATAACTATGAGCCATGTTAATGCACATTTTGGGAAGACTTTGGAAATGTGCCGGGAAGAGGCTAACATATCTCGAGAGATCATGGAAGAATGGCACCACGTCTGGGACGATAACTTCGAGATAGTGCATCGCGAGATCGGCTGCGTTCTGATCTGCATGTCCCACAAGTTCTCCTTGCTGCAAGATGATCACCGCATGCATCACAACAGCATGCATGACTATATCAGGAGCTTCGAGAATGGTGATAATCTCTCAGCCATGGTAGTGGAACTGTTCCACGGCTGTGAGAAGCAGTTCGAGGACATCGCCGACGACTGCAGCCGCGTCACCAAGGTCATGGCCTGCTTTAAAGTCGCCGCCAAAGAGGCTGACATCGCTCCCGACGTCGCTCTGATTGAGGCGGTGCTGGAGAAGTACTAAGACCAAACGGCATTCGTTCGAATTGATATTAACCAAACTGCTCACTTAAATTTCGTCATTGAGTCTTTTCTGTTTTTGTAATGAATCATGATCATTATGTTAGTGCTCGCTAAAATAGTTTTAGATCATTTTTCCAGTTTTTTACAAGTAAAATCAATCTTCAAGTAAGTACATAAGTCATGGTCAATCTATGTCTTTTGAAATTTGCTGCGTGGGATGCGAAAAAACACATGTTGACCAGATTGTATGCAAAAATATATTTTTCTACTTACTACCCAGTGAACGGAAATAAACATGGAAGCAGCATGCGCGAACATTACCTTTAAAATTATCGGGACAATTATCTCACAGACACAAATACGCTCACATTGAAATATGACGTTATATATACACAGCGTTTATTCGAAAATACTAAGTGAAATTATAGTCATCTCTTTTACACTGTTCTACATAATAACGTGTAAAAGAAACACATATTTAGGTGATAACTACCAATCTCTAAGGGCACCAACATTTCGGCTAATAGGCTTTTGACAGCAGCAGAGATATTCGCCAATCATACTTCATCAGGGATCCTATTTTAAACCTCATCTTTCATTCGTTCGTCTATTTAGCTCTCTATTGTTCCTATATGCAAGAGCGATGGAGACAAACGAACGAACAAGGTGATTAGCAATAGCCCCTCAGATGACATGGATAGGTTTATGCAGTACATTAAAGTGACAGTCAAATAACTAATACCAAATAATAAATATATTAAAATGTTGTAAAATAAAAAAATATATTTCATAATCTAATAATAATTTTAAATAGTAATTTGAAATTGTATTTTTATGCGTTATTTTCATTTTCGCCGATGCCCCTGTCCGTATCACGGGACGCGCACAGAGACAGCACCGGCCATGGTGTAATAACTATTGAGTCTTAATGGAATCTAGAATGTACGAGGCTATTGGGTGGAAAAGGGTGGATTAGCTACTGGGCTATTGGATAAAAAACCGGAGTTCTGCCTAATAAAATGGTATACAATTGTATTTCCAGCAGATAGTGACTCGCCCTATGCGAGATGGACCCCAACAAAAAGTGACATCAAAGATGTCTCAAGGGTAACACCGGTGCATAGGGCTAAGGGTAGAGATGTGTCACTGGACTTAAAACATATCGCCAACTCGCCACTTAGGTTTCCACATCTACCCTCGTGAGCCGTCTAAGTACTTGCTGGATTTGTCCTTCTCGGCCTTCACAAGGTTCTCGTCACATGGGACGGTGATGTCGACGAACATTGCCCGGCGCTGCGATCGATCTATCAACACGGGATCAGGCTTATTGGCTACAATAGTCCTCTCGCTACACTTGGTTCCACCGCTCTAAGAGACGCTGCTCGTCCTTCAATGAGTCACCATTGGAGGACGAGCAGCCGTCGCGCCATTGGCCGTCGTTAATTGACAATATCGGGTCAAATTGAATTAGTACTGTGTAAGAGGTTTTTAATTATAGTACTGTGATATTATAATTTATTTTTATTGCTAAAAATTCTGACTTCTTATTATATTGTTGATTTCGACTAATAGATGTTTAAATTGTTGAAACTAGTACTGTCGTTTTTAGTTGCCTAAAAACGACACGGGTACCCGGGTTTTGATACTCGAAGTCGGGTAATACCCGGGTTACAGATTTGAACGGGTATTGCATTCCCTATCTCTTACAATACACACACTAAATATTAAAATCCAGTTACACAATACAATAATGTTCTTCATTTGGCATAACATCATCCCCATAGAGAAAATGACGTAATATTAGTTTGCATATTTCTGTGAAATTATCCGTTTAAGGACATATGTAAACTTATCCCACTATCTTTAAAATTATTAGAATGGCTTTTGCACCACTTCACTGCACATGCGGGCATGTTTAACTAGTGTAATTGTATTTTAAAACATTGTATTAAAATACAATTTTTGGCATCCGTCACTCACTGTCATAGAATCGCACTGAAGTCGACTCAGGTGAAGTCT
>comp21044_c0_seq1_GmolOBP4
ATGTGCATTGGTGGCAGTGAATGCGTTAAACCGATAAGACGAAATAGGATTTGATAGTTTAATTGTAAGCAGAACAAGTAGGTAGTAATCGTTTAATGATTTTAAAGACGTAGTGCCAATTCTTGTAAAGTTTTTGATACCTGTTTTGAATTCATTTTTTTTTTCTTTTATTGTCTGCAACAATACAAAACCTGTTTGAAGGACAATGCGTATATTATGTCATTACATCAGAACATGATTTTATTATTCGAAAATTACTCAAGGAAAAATAAAGTTCGCCGGGTCCGCGTCGTACATGCACTTTGCAGTCCAATATGAAGCTTCACATATGTCTTTGTATTTCTTAGATACGTCCTTGCATTTATCAACCGTAGCCTTTACAGCAACCCGCATATCTGCCGGGAACATCGTGTCTATTTGCTTGGTCACAGCGTCATGGTTTATTTTATTATTTTTTATCACTTGTGTCATAGTGTAAATGCATGCAATATAACACATAACGTTTCTCTCTTCTATAAATTTTCCTTGCTCAATTGAACCGACTTGCTCTTCAGTTACATCATTTTTTGGTATGCAGCTCTTTTTCATCATTTTTCCAGAATTTTTTAGTTGTTGTCTTGTCATCGCGTAAGTAACATTAAAGAGCAAAAAACATATTAAGAGCTCTAAAAAACACATCGACTGGAATGCTTGCCTATTCATTTTGAATAAACAGTACTTAGAAGAAATATGCTTCGATGTTGCTATTTATATAAAGATGTTTGCGTTGTATGTCATGTGTTTTTTAGAGCTCTTAAT
>comp35668_c0_seq1_GmolOBP5
GATTTTAGAGTGACAGTTTGATCGTTGCGTTGGAGTCACTGGGTTGAGGTTCCATCATCATGAGCTTTAACAATTTCGTTGTTTTTATTGCAGTATGCCTGAGTTATTCAGTACAAGCAGACTCCGTCGCAAACATGAAGATGAAGTATTTGCAATATATGTTGACGTGCGCTGAGCAGCATTCGGTGGCTACCACCGACTTGAAGGAAATCACCCAACAAAAGATGTTGAAGGATGACAATGTTAAGTGTATGTTTGCTTGCGTCTTCAAAATGACTGGGATGACTGATGATGAAGGAAACCTGTCAGTGGAAGGCATCAAACAGGTTACTGAGTTGGTGTATGCTAATAATCCTGAAAAAAAAGCTATGAGTGAGGACTTCATCAAAGCTTGTAAACACGTAAACGATGAAGAACTTACCGGAGAGAAGAAGGAATGTCAGAGAGCAGCGCTGATCTTCAAATGCAGTGTTGAGAATTCGGCAAGTAGGTAAGTAAACATGTCTTCTTTGTTTTTTTTTTTTAACAAAACTGACCAGCGTTTGACATCAGTCGCACCTGAGGGTAAGTGTCGACGAGGTCGAGGTA

>comp35533_c1_seq1_GmolOBP6
GACGAAATAATTGTTCCAACAAATGACTTAATAATAACCCTAGTATATAAAATGTGGTGAGAACAAATGCTTCACAGTCTGTCTTGGAAGGGTGAAGCAAGTTTGTTCAATAAAATGTTGAGAATATCGTTTTTGCTCTTGGTTGCTGTGTGTATGGTGGCTTTGAGGAAAGTTCATGCTGAATCCGATGAAGAGAAGGAGATTCATGAAGCCTTGGTGCCCATCATTGCGGAGTGTAGCAAGGAACATGGAGCCAAGGTTGAAGAAGTGATGGAGTCTAAGAAGAATAAGGATTACGAAGCCATCGATGGATGCCTCATCGAGTGCGTGTACAAGAAGATGGGCATGATGGATGACGAGGGCGCGTTTATCGTGGAAAAATTGGTAGAAAACGCTAAGCAGTTCATGAAGGAAGCAGATTCTGAAAAAATCGAGGAAATTGTTAAACATTGTACTTCAGAGACTGAGAAAACCCCTGAAGATAAGTGCGGAAAGTCCAAAATGCTGCTCGCATGCATGATGGAACAGAAAGAAGCGTTGCATTTGTAAATCGTTCGATAACGTAACCGGCTAAAATGAAGAATGAAACCTGTTAATCTTCCCATTAATACTTACAAATGACAACAAGTTATAATTTTGTTATTTTTATGAAAATTAATACATATATGTAAGTACGATAATATATTTTCTTTGCAAATGTTGTTTTAATCATAATCTGTAATAAATTTAATATAATATATTTAATAATTCGTGAGTTAAATATACAGTGTGTACTAATACAAGAGGCAAAGCATTTACCCATTAAAGGCCATGACGAATGTAATACTATTTCGCACTTTCTGTTAGTGT
>comp35668_c0_seq2_GmolOBP7
CCGATCTCCTTTATTCAATTAACAAATAAAATATAATACGGATTAACAATTATAGTTACGTTCTGAAGCCATTGTGTCCATTATGCCAGTCGTTCTGAGGATATCTTTAAGATTTGCAGCCTTTACAGGTCGAAACCAAACTGAGCAGCGTTTTCCAACATACACTTGTGAGAGAGCATAGCACGCTCACATCCCTTATCTCCGTCGCTCACTGATTCGGTGTTTACATGTGAGCAGGAATGCAAGTAATTCTCAATCGCCTTCAGTTCCTCGGCATCATTGAACACCTTCTTTGCCAGTTCAAGCGCAGACTCTTTACTTAGCATACCGTTGTTATCCATGACTCCAACGTCTTTCAGCATGCAAGCTAAGAAACAAGGCACGTTGGGTCCGGTGGCCAATTTCTTATCTTTCAGCATGCTGATGTCTTCAGCAGTGATGGGGTTGTCTTTTATACACTTCATTCCGATTTCGTGGAAATGCTGCTTTATTATATTCTTCTGATCTTCTGTCATAGCCTTATCTGCCAGCAGGTAAATTGCTTTGATAGCATCAGCCATATCAGCTTTGGATGTTGGTGGTGTGTAGGCACGACAGCGTACGACACCTTTAGTTGTTCTTGGCATTTAAGGGGTTAATAATTCCTTCCTAATAAATTAACATTTTCAGACTGATGATGAAGGAAACCTGTCAGTGGAAGGCATCAAACAGGTTACTGAGTTGGTGTATGCTAATAATCCGGAGAGAAGAAGGAATGTCAGAGAGCAGCGCTGATCTTCAAATGCAGTGTTGAGAATTCGGCAAGTAGGTAAGTAAACATGTCTTCTTTGTTTTTTTTTTTTAACAAAACTGACCAGCGTTTGACATCAGTCGCACCTGAGGGTAAGTGTCGACGAGGTCGAGGTA
>comp37376_c1_seq1_GmolOBP8
ATCGATCACGTAGAGAAAATTACAAAGCAAAGCAATTAGTCATGAAGTTTTTCTTTTATTTAAATAAATAATATAATTATTATTTTAACCTCTAGCCGCCTGGAGACCTATAAAAAGGTCTCCCATTGAATACCATTTTGAATTTTAACTATGACAAACCATAGTTGCATTTGGCCTGGCAAGTTTTGATCCCTGGGCGGCTAGAGCTTAAATAAATTTTCTTATACGTAGCAAATGTTCCTAGATTAAGCAGAACTCCGCCTTGTTCATTTTCTGCCAGCACGACTGCGTATTGTAGGCCGTCTCGCAGTCGTCCGCGCCCCTCTTGGAGCCGCAGGTGCGCACAATGTGTTCGTTCTTCGTCCTCATAGGCTCGGGTAGTAGCTCCAGCGTCGCCTCCACGTCCACATCCCCATTGTCTAGCATACCGGCTGTCTCCATCACGCATTTTATGTAGCATTTCAACTTTGGATCCGGCATCAAGTCGGCCCCGGCATTTACTTGATTGATTAAGTCTACGTCTACTTCGGTTTCTTCTCCACAGTTGTCTCTTAACATCTTTGCTAATTCTGCCGTTTCTGCGTCCAAACCCTCAGTACATGCCTGTACTCCGATCACGTATAAAGCCACCACGGCAGAGCAAAGAGCTACGCGCGCTACCATTATGTTATTATATCTACTAAAACAAGTCCGTTCTGCTCTTTGTAAATGCTAGTTCTGGAAGTATTTTATCTGAATGTCTTATATAAAGGGCGGGAGCTGGTGGAGTTGATCATGTGTTGACCGCCGTCAGTTGACTAATTACACAATTTAGCACCAACTCTAATTAAAT
>comp39973_c0_seq2_GmolOBP9
GTGTAATTATTTTAAACACATCTTTTGTCTCCTGATGAGCGAGAATTGCAGCCAGTTCACCTCGCATTTATCTACTTACAATTTGAAGCCAAGCTTTGGAGCATGTTCAATCAAGCATTTGAAGATAAGAGTAGCTCTATCACATCCTTTGTCACCATCGCTCACTGGCATATCGTTTACTTTGCTACAAGCATCGGCCAATTTTTTCGCATTTGCAGTTCTTTTGTCATCGCCTTTCTGTGTTTCCTCGGCTACTTTGTAGGCGTGTTCTAAATCGTACAATCCCTTATTATTCATAGTTCCCTCGGTCATGTATGCGCAAGCCAAAAGGCACTTGGCTTCCTTACTGGTCGGCACCTTCAAACTCTGCAGGGCCAACAACTCCGTCATTTCCACTGGGTGATCCTTATGACATTTCATCACAAACTTCGTGAACTGAATTTTCACCTCCTCATCTGTCATAGCTGCCTAAAAGTATGATATAAATGAAACTGTTTATGAAGGAACGTCAGTATTTTAAATTATATCTTTGGGAACCAGATTTTCGGTTTTGGATGTTTCCTAATGAATCATTAGTAATGATAATAGGATTGATAATATTCTCTTTTGGTAATACCTAAAATGTTGCTTG

>comp40035_c5_seq2_GmolOBP10
CAAAAGTCATTATAAAGCGGACAAACTAGCTGCAAATTTCCAGAAAGTCGTCATGCCAGTTTCCAGTTGTGTCCCCAGCAGTGAGCAACAATGATGTTTATCTTCATTGTCAAATTTCTGATTTTAATTACGTTTTGTAATGCGATGACTATGAAGCAGATAAAAGCTACTGGGAAAACCATACGGAAAACTTGCCAGCCAAAAAACAACGTATCAGATGAAAAAATAGATCCGTTGGGCAAAGGGGAGTTCATTGCTGAGAAAGAAGTCATGTGTTACATGGCGTGTGTAATGAAAATGGCTGGCACTGTCAAAAATGGAAAATTAAGCTACGATGCCGCTATTAAACAGGCAGACATGCTCTTACCCGAGGAAATCAAAGAACCCGCAAAAGCAGCTCTGACTGCTTGCAAGAAAGTCCCGGACGCCTACAAGGATATCTGCGAAGCTGCTTTCCACGTTACCAAATGTGTCTACAATCAGAATCCAGATATATTTTACTTTCCTTAATAAATGTTAACTTTTAATTGAATCCTTCGTTAACTTGCATTATATAAATGTAAACATGGAAATGTAAGCATTGACATCATAATAATCAATAATCATATAAAGTAGGTACTTATACTACGTAGACATGTCAATCATTCATGTCGATATTACTAATGAGCTAAGTATGTAAACCATTGTATTGGGAGAAATTTGGAAAATCCGGAATATAATGCACTACCAAACGTTAGTCAACCTAAGAACGTTCGTTATTCTGATTAAAATTTAAACTGCGTTACCTACGTAATTTCATTTAAATGTTACTCCGCGATTAGACATACTGGCTCGTCACTCGCCTCGCTATTCGTCGAAACGTTCGACGAAACTTTGCCTATACAAAAACGCGATGCGAGGAAAGAGGAATAGCGAGACGTCCGCGTACACATGCGTGCTAGTGTTGCGTCTCGTTTTTAGCCTCGCTACTCGTGTGAATGTGTGGCGGTAACATTAAATGTAATTACATATAAGCCGACATGCGTGTACACACTTGTTACCACTAAGTTTATCACCTATACCCCGTATAACAGCTCCGCTTGTGGCATTGCGTATGGCCCATTACCCTGGCGCCACATTTTAATCCATGCTAGAAGAAAACGATGACAATAAAAGGAACTTCAGCGGATCAATTACTGCATAAAAGAATACCTGTTACCGATTTTCACATATCTTTTATGCATTTTATACATCAAGAAATGCGAGTATATATTATTTTTTTTTACTATTGGACATTTCATCTATTTTTTAATTGTGTATTTCTGGAAACATTTTGTTCGTACAGAAAAAACGTAATTTTACATATAAAACAGTTAATCTGTTCTCTTCATTGGATAATTCCAAAAACAAACCATTGCTTAAAATATTTAAATTTTCGATTTTTATCAGAAAGATCTTTTTAACGGTAAATATGGACAAAAGACTAACGATAGCTGTGAATAGATGTTATATGAGGTTAAGGAACCTGCAATTATTTGAATATTCAAGATATCGTCTATATATAATTTTTAGTTATACTTATTTTATAAATAACGAAAATAGACAGCAGATCAATATGAGTAAGGTAAAGTTGGGCAAGATTGAATGATTTTGTGTGGGGTAAGCGCGTGTTTTAATGTTATCCCTCATCATGAGTTCTCACCAAGGTTCGGACAACCGCCCGTCATTTTGAAAACATAGCCCTGTTCCGTGCAACGAAGACTTCCTTACGTTGTTAAATATTATTATTTCAAACATTTTATATCATAATTCGTAAGTAT
>comp41846_c1_seq1_GmolOBP11
CCTACGAGAAAAGGCTAATTTTGGTAATCAATTCTTTTATTGACCATTGTGAAAATTTATAATACAGATTTAAACTAGAAAGTAGTCTGCCTTGTTGGCTTTCTGCCAGCATACCTGAGTGAGGAATGCAGTTTCACAGTCATCCCCACCTTTCTGTGTTCCGCAGGCTCGTATGTTTTTCTCATTCTTGGTCTTCATGTCTTCCGGCAGAAGAGCAACCACAGCCTCAACATCAACTTCTCCCTCGGAAAACATACCCGCAGTCTCCATAATGCATTTAGTGTAGCATTTCAGTTTGGGGTCAGGCATCAGATCCGCTCCTTGATTAACTTTTTCCACCAAGCTGAGGTCTACACCGGTTTCTTCTCCACAGTTGTCTCGTAACATTTTCATTAATTCCGCCATTTCATCATCCATGCAGCTCACTCCGAGCACCAAGAATGCCGCAATGGCACAAGATAAACCACATCTTGTCATTGTTCTAAAACAGACTAAAATAATACAAAAATGTAGCAGTATTTGTTGTCAGAAAGTGTTAGTGTAATGGAGGGTATGACATGGAGACTGTTTATATAAGGGGCAGTTAATCACAAGTGTGCCGAGTTTGGTTGGCTATTAAATTACACAGTTTAACTTCCAGGCTTATTAAAATGTCGTTCCTTTGCTGTGAATTGAGTGTGTTTAGCGCTGTTTGTAATCTGTAATTTTTTCTGTTTCTGACAAGTCATGTGAGATAATGACAGTCTAATTCAAATTGAATTGATGAGTTGTATTTTTTGTCATCCTCA

>comp43336_c6_seq1_GmolOBP12
TACGTGATATAATATTAATGTCTTTATTAAAAATCCTCTAAGCGAAAAAGAAATTTTTGGGATCATGCTCGTAAATACATTTCGCAGTCCAGTACGACGCCTCGCATAGATCCTTGTATTTCTTTGATACGTCCTTACACGCTTCTACCGACTTCTTGGCACCGTCCTTTAAATCGGGAGGATACATTATATCGATCTGTTTTATGGATGCTTCGTAGCTTAATTTGTTATTTTTAACCACGTTAGCCATTTGATAAATGCACGCAATGTAGCACATAACACCTTTATCTTCAATAAATTTTCCTTTTTCTATGTCTCCAATCATATCTTCAGTGACATTTTCTTTGGCCATGCACTTCTTTTTAAACGCCGCTGCGGATTTTTTCATTTGCGCTTTAGTTAAAGCATCAGAGCCATTAGCTAAAAAAGCAAACACCATGACAAAAATCCATGTCTGCCGTTCCATGACTAATCTCCACTATCACAAAGGCACAACAAAACGATTGTCGTTTTCATCAAACCATATAAAGGATGTCAATTTCCCTTGATTACAACACAAACGTCGTGCTTAATGAAATTGGCGGCATTGGTAAGACGTTAATTGCACTAATTGTTGACACTAAAGCAATTATGAGGGCAGGGCGGAGTCATGTTTACATAGCTCTATTGGTATCTACCTGAATTACTGATCTTGAAAACTCATGCACAAGACATTATAAATATTATCTGTTGACCAGTTACGGTAAAAACATATATGTTGCGTACCCAGTACCCCTACCATGAGTTGTGACTTTGAGGTTTTCGATAACGAGTATCGAGTTTACTATCTGTGCATCTCGTTCGCACTAAAATAGTACAAGCG
>comp26714_c0_seq1_GmolOBP13
CTACAGTTGCTTGTTGTGTGACTTGGTCTTTATTCTGAAGTCGGACTACGAATTCATGCTTAAACAAAGTTAAGAATGAAGCCTTTTAATTTTTCCAAGTGCCATGTTCCGATATAGCACCATTACGTGGCATAATTTCGCGGATATAAGCGCGGCACGGCCATCGTAGCTCACTGGTTCTCTGCCATCGGGAGCCATGTCCAGATCGCTGCCGGTGCTCTGCGCGCTGGTAGCTCTGGCATACGGTGCAAAAGAAACACCAGTATTTAGTGATGAAATCAAAGAAATAATACAACACGTTCACAACGAGTGCGTCGGAAAGACCGGGGTCGCCGAGGAGGATATAGCGAATTGCGAAAACGGCATATTTAAGGAGGACACAAAATTGAAGTGCTATATGTTTTGCCTGTTGGAAGAAGCGAGTCTCGTGGATGAAAATGATACGGTGGACTACGAAATGATGGTTAGCCTGATTCCCGAACAGTACTACGATAGAGTTTCCAAGATGATATTTGGGTGCAAACATCTAGATACCCCTGACAAAGATAAGTGTCAAAGGGCTTTTGACGTTCACAAATGTTCTTATTCAAAGGATCCAGATTTTTATTTCTTATTCTAGACTACAAGTGAGGTTGTGTGCTGACAATGAAAGAAGACTACTTAAACAGTAATTATACTTTACGTACAGATACTTGTTGTTTCAATGCAATCCTATAAAGTTAAGTGCACAGTTTCTGTGAAAAACTTTAAGCTGATTGTGTACAAGTCCAAGTTAAATGATTGCTCACGAAAGGATGCTTTAAGAAATGGTTTTTGTATTAGCATCAAAGTCCAGAAATGAAACGGAAAGCTCTTGTACGGTGTGATTTACATAAATAGGTACGGTCAGGCATCTAAACAACGAAACTAATTAAATCCTCATAGTACTTATTTTAAAATTTATTGTAGAATGTCAGTCAGTTTTACGCCAAATATAATTACAAGTCATATTGCCACTGTCTAGAGATCAAAAAAATACTTGTAAATAAAGACGTAATTTGGCCTTTGCCGCAGGCTCTTGGCCGCCTATTTTTCATGAAATCTCGCTCAAGTTTATTCAGATCTTGAAAGAAGTATAATGCTGAGGAATTAATTTGCTTTACGAGATTTTTTTAGGGAAAAATAAATGAGTTCGAATCTTGTAAAACGTGTAATTGCGATCTTTAGTGAAATTAAATCTGCGGGAGTCCCAACAGTGAGCGGGCAATTTTAAAATTCATTTTACAAAAGAAACACTAAAGAAACATTTTAAGATTAAACAGATTGTTTAACTGACACAAAATTGAAATTGCCGGTATTAAGTACTTAATATAAATTCTTAGATAATCCTTGGTACAATGCCTCAAGG
>comp28072_c0_seq1_GmolOBP14
TTCAAAGGTTGCTGCATCTACAAACCTTGTATTTCCATTTAATAGCAGCGTAACTAAAATGCGTTACATTACAGCACTGTGTCTCATATTTGCTCTGGAGTGTACCTGTGAAGTGGTAATACAACTCGAACCTGAAAAAACCGCGAAAGTAATTGAAAGTGCCGTAAAATGTACTGGGAAATATGGACTTGACCTCGAGGTGCTGCAAAGGCTAAGAAACAAAGAGAGAACGAAGGATGAGAAGTTCTTAAAATTTTTATACTGCACACTTGATGACCTTAAAGTCGTGAAGAAAAATGGATACTATATTGAAGAAGAAGCTCTGAAATTTGTACCTAAACAGCATAAAGCGCTTATTAAAAAAGCTCTGGAGGAATGCAATAAGGAACCAGGGAAGAATCGCATTGATGTTTTGTATAATGTTTCTAGATGTTTGGAAGATAAAAGTAATGTACGCGTGACAATCTAAGTTTTACCTTCAAGTACTTATCGTAAGTTTATTAAAATAAAGCAAATGATACTAAATATGAAGGTAAGTTTTAAAAGAG
>comp36383_c0_seq1_GmolOBP15
CGTTTATTATTAAATGTTTTCTAACAATTAAATTACAGGGTCCCCTCAAGTTACGAATGACGTGAATTAGAAAAATACCTATATATTTTTTTAATTTTCCTTTTATATAAAATCCGATTACGTGCAACCTTTTACGCTAAGAAATTCGGCACACGTCTAGTTCCTTCGAAACATTTAGAAATATCTAAAAGTGCAAAATGAGAAGCAAATAAAATAATTGTTCGTCTTAGATACTATTCGGTCCACTTTCCTAATCAATTCACGGACAGGGCATTACATTCGTCTTCACACGTTCCTTGACTACATACAAAATGGCCGAACAGTCGATTTCACCTGCATTTAGTATGGGGCTGACCCCAGTGACTGAATTCCTCATGTCCCCACATTCAAGGCACGCAGACAACGAGTTAAACTTGAGTTTCATTTCAACACATTTTTTCTCCTATCAGGCTCGAAAGAGCTCATGATTCTGAGTAGAAACCACACAAAAAAATCCAAATAAAAAAAAAATGTTGAGAATACAACTTTAAATAAAATGGCGTGTGGTGCCAGCGAGTACCTATTCAGTTGAAGGTTGTTTAAATATTGAATTTTGTTATATGTTTAAAACAAATGACAACTTCAGCACCTTCAGGACCTTACAAGAATATAAAACGTCAGCATCCAGGATAACAAAAAAAAGCATTTTAATCCTGTAAAATTGCATCTCTACATAAAATTATTTAACTATTTTAACAAAACAAGTCGTTTTCGTCATCAGGCCCGCGCGGTGTGTCATTCTAGGATTTTTCCGCCATCTTAATTTCCATCTCCATGAGACATTTGATGAATTGGTACGATCTTTCACATTTGCAAGTTTCCTGTCTATCAGAGCACGTCACAGCCACCTCCTTGACGTTGCTGAGGGCGCGCACTCCTCTTATACCCATGAGGGCGTCTTCTGCGCGCTCGGGGTCGAACTGGCCATCCGCAGAAGCCACATCCACCATTTCCAGCACGCAACGCACGTAACACTTCGGAGTCCTATCAGTCTCATCAGGAAAACTGCCGCTTTCATTTAGGGCCAGTAAATATGACATATCTATCCTGAAAGTTTCATTGCAATCGCTAAGCGCGCCCATGACATCCATATCGTTCATGTTATCCTGGCCCACATCAGGTTCCTCTACTTTCGGTTTCACGTCCTTATTTTCTTTCTCCGCACACTGGACGAGAGAAAGAGACAGCAATAGCACCACGGTCGTCACGAGAATCAGTGACTTTGACATATCGACTTCTCGGCGATGCCTGTTGTTGTAGCGGCAATAGGACTATTTATAAGTGAAAATCAT

>comp39806_c0_seq1_GmolOBP16
TTTCGATGCATTGTACTTGCGATGTTGGGGGCGTTCATAATCCTCACATTTCTGCCAGTGTTCATTTCTTGTACTGGAGATGGAAACATCCGTATATTAGAGGAGGAAATAGCTGAAGCCCTGCGCTCCTGCTTAGTCCCCGGTAATGCGAGCAAAGAGACACGGCAACGGCGTTCAGAAGAATATGGATATGATGAACAATATACTGATCGGACACCGCGTATCGACAACAATTCGAAGCCAGAAACTAACCAGTATGGCCACGAAAGACGAAATACATCTATGAGGGAACAGATTCATGTCCTGAACGCCACTGATTTTGATTATGGGGGTTACGGGGCAGGGAATGGGGGCGAGAAGCTGGTTAACACGGTGCCGCGACCGGCGATAAATGGGGAGTACAACAATATGACGGCTGCGAACAGAACTAGAAGGAGCGAACCGCTGCTTAACAAAATAGACTCTGATCAATGTCTTAGCCAGTGCGTTTTTGCCAATCTCCAAGTAGTGGATTCCAGAGGCATCCCACGTGAGAGCGAGCTATGGGCACGTATCCAGGCTTCCGTGACCTCCCAGCAGTCACGCGCCGCACTCCACGACCAGACCAGAGCGTGCTTCCAGGAGTTGCAATCAGAGGCGGAAGACAACGGCTGTTCCTACTCTAACAAACTAGAGCGTTGTCTGATGCTGCGTATCTCTGACCGAAAACCCAACGCCTCCGGGCCTCAAACTAACGGACAACACTAAAATGTCTGACTGAACGATGATTATCTTCTTATCTATGAATATTGATTAGGTATTAGGGACCTCATTAAGTTATTGTACTTACAGGCGAGCCACGATAAATTAGACATACCTATAGGTTTTATGATATTATTTATGCATATTTCTTTACTGTCCGCGAAAGCTCCTTGAACGTAGGAAATGGAGAACTAACTTGAAAGCGGTACAGTGTACACTCAAAGTAAAAGATATCGATGCGACAAAAATGACAAAATATGTAAATACGCAAGTATGCACCTTAAATATGAGACAAGAAGGTAGATGTATACATATTTTGGTCGTGTACCTTGGACCTTGACTGTACGAAACGCAAAAATGTAGTCAGTACACTCAGACTGTACGTCTGAAAATATGGATACCATGAATGTGACTAAAATATGTATCGACAACTCTTTGGAAGGCACCAAGACTTGGATACATGTTCTGTACCCTTACCATGAGTTGTGACA
>comp41079_c0_seq11_GmolOBP17
GGAAAGAATCAAATGGTGGTTCTTTTTAATTGTTTTTAAGGTAAGTTAAAATGAACCATTTTAATCGCCACATTTATATGATACATTTTCTTAAGTTTTGTTACAAAATTCACCATGAGTCAACTACCCAATTGAATGAGTTTTTCAATGACTGGTGGAGAGGAAAACACAACTGGTAATTTTCATAACATTGAGCGAAGGCAAATGTATTCGCAAATACTAATTATGGGTTCATATGACATGGACATAAACGTTTAATGTCAAGTTACAATGCGTACAACGCTTAACAAACTAGTAATTTGTTTTTTAAATTACATGCGTTTATAAATTTGATACATAGCATGCTATTATTTTTTGGTTATAAAGCGATAAACAGTTTCTGGTAGTGATTTAGTTTTTAGTTTTAGTGAGGCTACGAGTCAGTGCAGTGATATTCAAAATGAAATATCGAGCGTTAATTTTAGTGCTGGTTTTTGTATGTTTGGATACGACATTTGGGATGACTCGAGAACAGCTGAAAAAAACACTAACGATGACTAAGAAACAGTGCATGCCGAAAACTGGAGTCACAGAAGAAAAAGTAGGCAGAATCGAGCAAGGTGTATTCTATGAAGAAAAAAATGTAATGTGTTACGTCGCATGTATCTATAAGTCTATTCAAGTGGTAAGTATAGACCACCAGATAGACCACTCAATAATCGAATGTACGTATGGGGTCGTATGGTAGTTTAAAAGTAACTGCACACAGTAATGGAACGGAATCAGATAGGACAGAAGGACATATCAAGTTTCCTCATTGAGCATTTTTTTATGTGAAACAGTTGGAAAATGGTATATCTCAGCCTTAGGGACCTTCTAATTTCAAGAAGCACATATATTTTTCACTTTCACCATTTTAACTCTCAAAACACATATGACGACATTTATAGGATCTTTATTGTTAAAATAAAGTTTCTTACAACATTATAGGTACTGCCTACTTACATATTTATACCTTAATTCAATATAATAAAATACCTATTTCTCTTGGCTACTTTTGGAATATTCTTATATCACCAGCTTTTTAACATTATTTACTAACCGCTCAGTTTCGG


>comp61259_c0_seq1_GmolOBP18
CCTGATGCCGAACCCGAAGCGCGGCACGGTGGCGATGAACGTCGCGCAGGCGGTCAAGGACGCCAAGGGCGGCCAGATCGAATACCGCGTCGAGAAGGCCGGCATCATCCACTCGGGCATCGGCAAGGCGTCGTTCCCGGCAGAAGACCTGCGCGCGAACTTCGACGCGCTGGTCGACGCCGTGGTCAAGGCCAAGCCGTCGGGCGCGAAGG
>comp2648_c0_seq1_GmolOBP19
AGAGTGTTCAAATCCTAAATTACCTGGGCCTTGCAATGACATTCAATGCGTCTTTGAGAAGTCAGGATTTCTAGTCGACAAAAATACCCTTAACAAGGAGGCGTACAGAACTCATTTGAAGAAATGGTCAGAGGCCAACAGTGGGTGGTCGCAAGCTGTTGAACGGGCTATAGCCGACTGCGTCGACAAGGATTTGAGGCAGTACCTGGACTACTCTTGCAAAGCTTATGATGTCTTCACTTGCACCGGGATTGCCATGTTAAAGAAATGTCCTGATTCAGCTTGGAAATGCTAATCGAGAAGAAGTGCTTACACAAATATTTATTAGAAATATTCGTATTTAAAACATGTTTCCAAATATTAAACTATTAATTCTACAAGTCCTATTTTTTATTCATATGAACTTGATAATATGGCGCGT
>comp31482_c0_seq1_GmolOBP20
TTTGCCGGTATTAAAACAGGGTGACCGTGTGTTCGGAGCAGTGAAACATGGAGTGGTTGATGGCGGTATGTCTGTTGGCTGTGGGAGTGCAAGCCGAGTTTCCGACGAAAGAATTTCTCGATACTCTGAAACCCGTCGTTGCAAAATGTGAAGCCAGCACTGGTGTCGACAAAGCACTTGTAGACGACTTCAGCAAAGGTACCATGGTTGAGGATGAGAAGTTAAAGTGTTACATGAAATGCATCTTTTTGGAATTTCAAGTGCTAGACGAAACCACAGGACACTTCCGCTACGAGAAGATGCTGGGTGCGCTCCCCCAGGAGATGAAAAGCATCGCGTACGACATGGGGAGGAACTGCATCCACTTCAAAGGAGAGGGAGGCGCTAACCTCTGCCAGGTGTCGTATGATCTACACCGGTGC


>comp33414_c0_seq1_GmolOBP21
GGTGTCAGCGCCCTGTGGCAACTTCGACAGAGCCACATCGACGTTCAGCCTACCGTCACGGTCCATAATCCCGGACTTTTGGAAGAAGCAAAGCATGAACTTCTTCAATGCTTCATCATCCTTGAAGTTCTGCTTCTTTGCTTCAGCCAAAACTTCGGGTTTGACGCCGGATTGTTTCATGCATTCGACGGTATACTGTTGAACCTTGTCCTTTTGGGATTTTGACAGATGCACGTTATTAGCACAAGTCACTACAACAAAAGCAGCTAATACCAGGAGGAACTTCATCTTGGCCGAGTAGTATTATCACAAAGCAGCTGAAGC

>comp33722_c0_seq2_GmolOBP22
GCATGATGGAACAGAAAGAAGCGGCGATATCGGGAGTCCAGAAGACCCTTATCCAAGCTCAGTTCGTGACGCGAGGTCTATCCTGCATAAAGAGTAATCCTCTATCTCTGGAAGATATTAACTCGCTCAAAATGCTGAAACTGGCCGAAGGTGGCAACTCCAAATGTTTTCTCGCTTGTCTCTTCAAGAATATTGGCATTTTAGACAACTCTGGAGCAGTGTCGGCTTCGAGCACCCGTATGAGCGCAAAACAAGTTTTCGCTAATGATGAAGAGAGTCTTAACAAAGTGGAGGGGCTGGTTAAGGAATGCGAGAGAGTGAATGCCGAAAACGTGGAGGATGGTGATAAGGGTTGCGACAGAGCAGCTCTTGC
>comp41079_c0_seq1_GmolOBP23
GGAAAGAATCAAATGGTGGTTCTTTTTAATTGTTTTTAAGGTAAGTTAAAATGAACCATTTTAATCGCCACATTTATATGATACATTTTCTTAAGTTTTGTTACAAAATTCACCATGAGTCAACTACCCAATTGAATGAGTTTTTCAATGACTGGTGGAGAGGAAAACACAACTGGTAATTTTCATAACATTGAGCGAAGGCAAATGTATTCGCAAATACTAATTATGGGTTCATATGACATGGACATAAACGTTTAATGTCAAGTTACAATGCGTACAACGCTTAACAAACTAGTAATTTGTTTTTTAAATTACATGCGTTTATAAATTTGATACATAGCATGCTATTATTTTTTGGTTATAAAGCGATAAACAGTTTCTGGTAGTGATTTAGTTTTTAGTTTTAGTGAGGCTACGAGTCAGTGCAGTGATATTCAAAATGAAATATCGAGCGTTAATTTTAGTGCTGGTTTTTGTATGTTTGGATACGACATTTGGGGTAAGTTATTTTGCTTCATACTTCCCAAAATCCTAAATACGAGAAAAGGAGAAGGAATTTTTAACGATAGTATGAGTATCGATATATTTGTTAATTGACTGAAAGGAATAAGCGGACAGTAACTAGACAGTTGGAATTTAAAATAAAGAATAAAAATAGTGAAACTGTATGGGTATTCTTAATTAATCTGATTTAAGTAGCTCAATCACCTCTACTGCCACTGTAGAATATTATTATTTACATTATTAGCAGAATTATGTTAGAATAGTTGGTATAAAAACGTGTATCTTCAATATAAAATAATAGACTCAATGGAATATGTATGTGTATGTAAGCACCGGTAGAACATTACAGTTAATTATGTTTTATTCCGTATACTGAGATAATATCTGAAACCTTGAAATTCACTATAATTTTCGGCACTAACGACTTATGATATTTATCTACACAAACTATTATAGACTTTAGGCTAAAAGCATAAGGTACTTAATTTAAATCAGGAGTTTATCTTTAAGTTAAAATAATTGTTAAAAAGTAAATTTACAGATGACTCGAGAACAGCTGAAAAAAACACTAACGATGACTAAGAAACAGTGCATGCCGAAAACTGGAGTCACAGAAGAAAAAGTAGGCAGAATCGAGCAAGGTGTATTCTATGAAGAAAAAAATGTAATGTGTTACGTCGCATGTATCTATAAGTCTATTCAAGTGGTAAGTATAGACCACCAGATAGACCACTCAATAATCGAATGTACGTATGGGGTCGTATGGTAGTTTAAAAGTAACTGCACACAGTAATGGAACGGAATCAGATAGGACAGAAGGACATATCAAGTTTCCTCATTGAGCATTTTTTTATGTGAAACAGTTGGAAAATGGTATATCTCAGCCTTAGGGACCTTCTAATTTCAAGAAGCACATATATTTTTCACTTTCACCATTTTAACTCTCAAAACACATATGACGACATTTATAGGATCTTTATTGTTAAAATAAAGTTTCTTACAACATTATAGGTACTGCCTACTTACATATTTATACCTTAATTCAATATAATAAAATACCTATTTCTCTTGGCTACTTTTGGAATATTCTTATATCACCAGCTTTTTAACATTATTTACTAACCGCTCAGTTTCGG

>comp29970_c0_seq1_GmolCSP1
GTCCAAGCTTTTATGCAATAGCCTTTTCCAACGGTCCAAAATACTTGTTTTCTGGGTCGTACTTCTGTCGGAGCACCTCGTAGTCGGCAGGGGCCTTCTCCTTCAAACCCGCGAGATATTTCTTCAGTATCACCTTCTGAGCCGCTGTGCATTTAGCACACCCTTGTTGTATGGCTTCAGGCAAGTCATCCTTAAAGCTGGTCTGGACCTTGTCACACTGGCCCTTGTCCACGAAGCAATTGAACCAGGCCTTCAGCGCCTCCGGGTTGCTGACCAGGGCGTCGATATCCAGGTCATCATTCTCCGGGGTGTAGGTGTCCTGCCCAGCAGCCAGGAGCACCAGGGAAGCAAGGACGATCAGGAATTTCATTCTGTATATCTGTA
>comp30965_c0_seq1_GmolCSP2
CGGAAAGGCTAATGGCATTATCAGCGATTCGAAGGAAAATGTTCGTGTTGGGCTCGCCAAATCTTAGTCGCCGAACAATAAGTCTGAAAGCGCTCTAATAATAGTGTGAGTTGAGACCTACCGATAATTATTAGAAGTACCTGACTAGTACAATGGCGTTCGTGAGATGGAACAATTCCTTGTTCTTTCGATGAGCTAATGTCCTGCACTTATATAAACTACCCAATGTCAATATCTAACATTGCCCTGTAGACTTTGTTACCATTCACTTAGATCAACTTCAGGATGCGCGTGCTACTACTGTGTATGAGTTGCTTGTTGGCGAGCGTGGCAGCCGGAGATTTTGAAGACCTGTTCAAAACCGACACCACCCTGCTGCTGACGGACGAATCCGAATGGAAGGTGCTGTTTGAGTGCCTGATGGAACGCGGACCCTGCGGCAGATACCAGGACGTTAAAGATAAGCTGTTGAAACTAATCGGAAACAAGTGTGAAGAGTGCACTCCGGAGCAGAAAGACCTCTTCTACAAAACTCTGAAAGAGTTCTCTAACAAGTATCCCAAGGATTACGCTATGCTTAACGACAAGTTATTACTATCTAATGTTGCACAAACTACAAGTTCACCCTCTTAGGACACCGAGCTACTGCCAATGGCTGGCTTAATAAAATTTCAAAATAAATGTTGGAA

>comp38507_c0_seq3_GmolCSP3
CCATCAGCTCGTTTGCCACCTTTGTCTTATGACAAAACAAGATGGAGTCTAGATGGAGAGCTATAATAAATATAACTTCTGTGATATTCTTTTTATTCGTATTATTTAATACAAGACAAATCAACTACTAGGAACTCTCTGGTTACATATTCGAAATAGAATTTAAATTAAGAACTGACACTAAGCCAGCCAGGAATCTCAATCATCAAGAAGTCTCTGAAGGTCACAACCTTCCAGACCGCGACCGTCTAGCAAAAAATAAATAGTACATTTCAAGACCTACACTAATACAAAACGAATGCAAATTTCAGAGCATCTTGCCATACATATATATTAAGATCTGTACGACATATATTTTAGCATTCCAATATTAATTTCATACTTTGTAAACCTCACAAATAATTTGAAGACAGGAGTAAAATAAAATAAAACATGGTAAAGATTGCTAATATATTTTTTATTAAAAAATCATATAAAATTGCGAAACTAATAAACTACGTAACTAACTCTGAGTGAGATGAATATTTTATTAAAATGCATACAGTTTTGTGCATAAAACAATATAACCGTAGTGAAAATTTACTGAGTAATTTCTTGTAAGTATAATTATAAAATAAAAATAAAAATCTTAGTAGTAATTTGACCCATTTCTAGAATAGAGACAAAATGGGCAATTGCGAGAAAATTTCCAAGGCCACTAAGACACATTGAATTTAGTCTCCTTGATCATATATTTTTTTACTATAGTTATAGCTAGCCTAAAATAGTCGGGGCTATAGCTGTCACGTAATAAGTATGTATGTGCGAAAGAGACGCTAGGCTCAATTGGCAATAAAAGCATGAGCACGCACTTCGTTCAGGGGCTGAAATGGCAACCGTTTATAGAAAAAATAATCGGAATGACAGATCGAACGAAAGGTCAAGTGATCTTGTCCATTCATTATTTCCGTTTCGATTGTTTTTTCTACATGGCTGAGGAGATATAGCCTATAAATATAGTTAGTGAACATGACATTCAGCTTTGAATTCTGGCGTTTTCGGCTGGCTTATAACTAGCTGTATTACTGTGCCGTATTTATTCTTCGGGAATGGTGATGCCATGCTCGCGCGCACGCTGCTCGTAGGTCTTCTTAAACTTGCCCTCAGGGTCGAAGCGGGCACTCAGCTCACGCCAGATCGGCAGCTCATTCTTGATGAGATGATCAATAACCTTCGATGTACCTTTCTTTTGAGCTTCGGTACATTTTTCGCAGCCTGTCTGTAGGGCCTCTTCCAGGTGATCTTTCAGCTCCTTGCCTTCGGGTGTGCACTTGCCCTTATCGAGTATGCAGTTGACGTACGCCTGCAGAAGCCGCTTGTTCCCCAGTATCTCATCCAGGTCTATCTTGTCGTATTTGTCCGTGTACTTTTCGTCCGCCAGAGCCCACGAGGCCACGCACAGAACTACGAAGTACTTCAGCATCATTGTGTCGGTCAACAGTAATCACCTAGAACTGCGAGATCGGA


>comp31529_c0_seq2_GmolCSP4
CTAGAACATAAGAAGGAGTAAGGTCAAAATTGAATACATAAATTACTAGAATAACTATGAAGGTAGTACTAGTGACGTGTGTGCTGTTGGCGCTGGCGGCGGCGAGGCCCGAGGAGGGCTACAGCACGAAGTATGACAGCTTCGATGCGCAGGAGTTGGTCGATAACGTGCGGCTACTCAAGAGCTACGGCAACTGCTTCCTCGACAAGGGGCCTTGCACTGCTGAGGGGCACGACTTCAAAAAAACTATCCCCGATGCCCTAAAGACGAATTGCGCGAAATGCTCGCCGAAGCAGCGGGTCCTCATCAGGACCGTGGTCAAAGGCTTCCAGAGCAAGTTGCCTGAGCTGTGGAAGGAGCTAGTTGCCAAGGAAGACCCTAACAACGAATTCCATGATGACTTCAATAAGTTCCTCAATGAATCCGACTAGAGTATATTATCAATATTATCATTTAGGTATTAGTCTACCGTTAACGCAGGAACCACTGCATGGCTTTGCAGCGAGTCTCCCGTTAACGC
>comp33568_c0_seq1_GmolCSP5
GGCGCTCAGTTCTGTCGCCACACTTCACTACGATGAAACTGTCCCTTCTGGTGGTGGCGGGCGTGTTGGCGTGCGCGAGCGCACAGGCGCGGCCGCCCGTGACCGACACCGCGCTGGAGGACGCGCTCAACGACAAACGCTTCATCCAGCGTCAGCTCAAGTGCGCGCTCGGCGAGGCGCCCTGTGACCCCATCGGGAAGAGGCTCAAAACCTTGGCGCCACTAGTGCTGCGCGGCGCCTGTCCGCAGTGCACACCACAGGAGACCAAGCAGATCCAGCGGACGCTGTCATACGTGCAGCGCAACTTTCCCGCCGAGTGGGCAAAGATCGTGCGACAATATGCCGGCTGAGCGCCTGTGAAAGAGACTGCGTTAGTTGTTAGGCCGTTGGCATTCGTGACCAATTTGTATACAACATATGTGACGTT


>comp39117_c0_seq1_GmolCSP6
TTTCAAAAATTTTAGTATATTTCAAAAGTGCTGAATTTTAAATGGATTGAGACAATGAGAGTGTTTTTGCTTTTCTTCCTTGTGTATTCGGTCGTATCTCAAGAGTATTACAATAGAAGGTACGATTATTTCGACGTCGAAACTTTGGTTGAAAATCCCAGGCTTCTGCAGAAATATATGGAATGTTTCCTGGATAGAGGACCTTGTACTCCTGTGGGAAGAGTTTTTAAACGAGTGCTACCAGAACTGGTAGCCACAGGCTGCGCCAAGTGCTCTCCATCACAACGTCGCTTCGCCAAGCGCACCTTCGAAGCCTTCAAACGAGACCTCCCCGAGAGCCACGCCGAGCTGAAGAAGAAGATCGATCCAACCAACAAGAACTACGACAACTTTGAGAGGAAGATCGCTGATGCTTAAGGTTTTTGTCCAGGAGTTTATATATGAGAATCGAAATGAAGAGCTGTATCGTGTTCACTTGTCTGCTGGCCGCGGTGCTTGCGGCTGACAAATATAACTCAAAATATGACAATTTCGATGTGGAGACGCTGATTACAAACGACAGATTACTGAAGTCGTACATTAACTGCTTCTTGGACAAGGGTCGCTGCACACCCGAAGGCACGGATTTCAAAAAGACTCTGCCTGAAGCCGTAGAAACCCAATGTGCGAAATGCACAGAGAAACAGAAGGGCAACATTAAGAAGGTCATAAAAGCGATCCAGACGCGACACCCCAGGCAGTGGGATGACCTGGTCAAGAAAAACGACCCCACTGGCAAACACATTGCCAACTTCAACAAGTTCATTGATAGCTAAATCTATATTTAAGAAACTTAGGTTAACTTAGATTAAGATGGTTACAGCAATCTACATCGATTGAATCCGGGTAGCAATTTTACCTCAATTCAATCGCATGAGAATATTGTAAACCAAAACTTCTGTTGTCGCTAGGTATAACTTTAAAGCTAAAC


>comp32406_c0_seq1_GmolCSP7
GTGTAATAACAATTTAATAATTTATTCCGAAATTGTACTATAATTTACAGATTTATCACATTTTCGCTACATGTACCATCTTCTTAAGCCTTGACAGTCCTAAGTTCACTTTCGTACTTGGTGACGTACTTGCGGTCGGGGTCGTACTTGGCGCACAGCTGGGTCCAGAAGTCAGTCTCGTGGTTGATGAGGTGGCCGAGCACGCGGCGGGTCCCGCGGCGCTGGGTCTCCGTACACTTGGCACAGTTGTTTTCTAGGGCCTCCCTGATGTGCGATTTGAGCTCCTTTCCGTCAGGAGTGCACTTGCCCTGCTCCAGCACACACTTGATGTACGGAATCAGCAGACGGCGGTTCTCCAGGATTTCGTCCAAGTTCACATTGTCGAACTTGTCGGTGTAGGTGTCTCCGGGGCGAGCATAGGCCACTGCCGCCAGGGCGAGAACGCAAACAATCAGGATGGTTTTCATTTTGAAATTAAGTGACTATCCGGTACCCTTGTCGAATGAGTTGTGATGCAACCGACAGAC


>comp35615_c0_seq1_GmolCSP8
GATCTCGAGGATGAAGACCATTCTGATAGCGTGTTTGTTCGCCGTTGCGGCCGCTGAGACCAAATACGACTCGTCTCATGACGACATCGACTTGTCCGAGGTGTTAGGGAACGAGAGGTTGTTGGTGTCCTATACTAAGTGTTTGGTCGACAAAGGGCCGTGCACACCGGAGGTTAAACAGCTGAAAGATAAACTTCCCGAAGCCTTGGAAACCAATTGCGCCAAATGCACGGACAAGCAGAAAACCGTCGGAAAGCAGCTGGTCAAAGAGCTGAAGGAGAAACATCCAGACTTGTGGAAGCAACTGGTCTCCAAGTACGACCCTAACGGGAAATACCACAAGGCCTTTGAACAATTCCTGCGCAACTAAAATTGCCAAAATTGTCAACGAAACAGATTTATTTATTGGAAAATTTTTAGCGCCGTCTCACTCGAAAACATTGCGCTGCCTGTATTTGTAAAAGTTTCGTGTTTACTTATTTTTGGGAGTTGATGTTTATAAATTGTTGTATTTATTTACGTTGCTATCTTATAATAAAAGGCATATAAGAATAATATTTGTTATAATGTATTTTTATTTATAATAAGGTGACGGCACCAGTAATGGACAAGGAACCAATCATGAACATTAGTGCTTATTTCAAAGGAGTTAAGTGTTGTGCATTTGTTGGGACATATTCAATTTATAACTTTATGATTTTTGAAATAAGAACTAAGTGTCCATCATTGGTGCCTGTCAGCTTAAAGTGTCCAACATTGGTGCCATCACCCTATGCATTAATTTTTAGGTAACCTGTTTTCAGTGCGTCGTCAATACATATTCTTTATCTATAAGAAACATATAACTCTTGAGCTAAAACCCCAGGCCATGTTATTTTTATCAATCTTATTACCTCTATAGGCTCTATATAAAACAATATCACAGGAAATAACGCTATACAGGATAAATGTAAAGC

>comp37677_c0_seq3_GmolCSP9
TTTACTACTAAGTTATTTGCGCCACTTAATATATATAAGAAAAAGGCTTGATAGCAGAACAAGAGAAGTATTGTGTTTCGCTTCAACGCTAACCGAAAACCTAAAAGGCGCTTGTCACAATGAAAAGACTCGTTTTCCTCGTGTTCCTCATTCTCCTGCTCTGCCAAAGCCACGCTGAAGACCAGACATACACGACCAAGTACGATGGCATCGACCTGGACGAGATCCTGGCTTCCAGCCGTCTGCTCACCGGCTACGTCAACTGTCTACTGGATCTGAGACCGTGCACGCCCGATGGAAAGGAGTTGAAAAAGAACCTTCCAGACGCAATCTCCAATGATTGCATCAAATGCACGGAGCGGCAGAAGCAGGGCGCAGACAAGGTGATGCACTACATCATCGACCACAGGCCTGATGACTGGGAGAAGCTTGAGAAGAAATACGATTCAGACGGCTCTTACAAGCAAAAATACTTGGACAGCAAAGAACACAAGGAAGAAAAAGCTACCGAGAGTGAGAAACCAGCTGAAAATGAAAATGCGGTCGAGACCAAAACCGAAATATCCTTGGAACAACAAGACAAATGAAATACATAACAATTTCATTACGACATGGCTATGATTCAGACACGCTCGTATGAAAGTCGCTAATAAAAGGGTGTTATTTAGTTTTCCGGAGTTCAATTTATTCTACAGCCCATTTATTTTTCATATTTTTTATTGCAAACATACTTACGTTACAGATAAAATTATGTATTTGAGCCATTTTATTTAAAGTTGTATACTTACCAGTAGCGACGCGCCAATTTTTTTCTTAGGCAAGACGGAGCCGATATGTCTTAGCCTTTTCTTGAGCCCAAGGAAAACCGTCGAACTGCAGTAAAGTTAGTCAAGCCGGCGGGAATCGGCTTGTATAAACGCGCCGCCACTGATACCTACTCAACTTTTTTTTAATTTGGATTTTTTTGTGTGCTTTCTACTCGGAATCACGATCTCTTGCGACACCACAGGAGAAAAAGTGTATAAATGTTTATACATTTTTTTATTACTTTCGTTCCGATACCGCCATATAAAAAATATGAAAGGGCAAAACTTGGGACACCTATTTTCAAGATCAAGAAGAAAGAGCTCGAGAAAAAGCTGAGTAGACTGAACGGCCCTGTTACTTTTTGACATAATAAGATGCAAGTTTTTTTTTCAAAGTAGTACTGCCTAAACAAAAGACGCGAACATACCGGCCGCAATGTCTATACAAATTTCATTTGTAGCAGTCCGTTTGTACGGGCCTTTACAGTGTACAGTCGCCATCAGATATATCGGAGCTGTGGAGGTGGTCACAAATATCTGAACAACGCCTCTATTGTCAAGGAGGTAAAGTACATGTTCAGATATTTGTGACGCAGCTCCGATATATCAGATGACGACTGTACCTACAGTCCCAG
>comp41217_c1_seq3_GmolCSP10
TCAAAATGTGACGTGTACGCCATTGTTACGACTAGTAGAGAAAAAACATAAACCTCATCTGTCAGCAGAACAACTGCTTTAACAGCGTCGGTGGCGTAGTAGCCGCGACAACGCGCGACCTCTTTAGTGGTTCTTGGCGTTCGAAGGGTTAAAGCAGACAAAACTTTTTAGGCTTTAGTTAGGTTTGGTTATCAATAAGCCTGTTTAGTCCACTGCTGGACATGAATAGGTTTCTCTTGTAAGACATCACTGAACTCGATCTTTAACTCTGCTCCAATGTGATTCAGGCTCCAAAATGTACCTAGTGTATTTATGAAATACACTTTACTGGTCATTTCCGTAAATGAAAGTTAAATGTCCATTTTAATTTTAAAATCTAAATAATTATATCTTATACAAATCGATCTAGACGCACAATAAGCCTAAGAATCCTTATTTTGTAGGTACTGACTTGTTAGACGACAATTGAACAATTATTACCAATAATTGAAGCTTCATTGGACTTTTAATATAAACCTTAATTGTTATAATGATAAGAACAAAAACGCACACCATTTAGTATTAACGACGTTTATTAAAATGTAAAATGACTAAATAAATGACTCTCTCAATCTAATTCGTGCCTCTCGTCATCGCCTGCCTGGATTCACAAGTTTATGCTATGACGATCTGAAACTCGTTCTTATACTTCCGAAAGTATATATTGTCGGGGTCGTACTTGCTCGAAAGATCCTTCCAAATGTCAGGATGCTCGTTAACAAGATTTCTAATAACTTTGGCTGCTCCTTGCTTCTCCATCTCTGTGCACTTGTAGCATTCGTTCTCTAGAGCTTCAGGCACGATTACCTTCAAACCCTTGGCGTCGGGGGAACATCGGCCTCTGTCCATGAGACAATCGGCGTAGGCTTTTAGGAGTCTTTCAGACTTGAGAACTTCATCGATGTTGTCGATGTCAAATTTGTCGGTGTACTTCCCTTGAGAGCGCCCAACAGCGACGGCGAATAGGCACAGCGCAATTACTATTGAGAGTGTCATGGTTTCTGGAAATATTGTTAAAAAAATAATTTCAGGTAAGTAAGTATAATTCGCATGGGTCGTAAAATGAGAGCTATATTGATTAAAATTACTAATGATCTTATGACTATTTTTATATTAAGCAGAAACGTGTGTTAGCATATCATCGATTTTTAGTGCACTGTGCACTGGGCTATTGATCCAGTGGTTGTGGGTTCAATTCAAGTCCCGCTGCGAGTCAAATTTTT
>comp41050_c0_seq1_GmolCSP11
TAGTCGATACGTTGGCGTACACGTCACATTTTGACATGAGAGGAAAAGTGCTCAAACGTGCAAATATGTAAAATACACGACTTACACACATACTTTACAAAAATGTTTTTCTAAACATGAAAAATACTATCACTAAATATACTTAAAAAATAAGACAAGTAAAGAAATTCGCAAGTTTTATTTTCTATTTTCAGCCAGAAACTTGTCAAAGTCATCTTTGTGTTTGTCTTCTGGGTCGAACTTTCCAGTAAGCTGTTTCCAAGACTCCGGGTGCCTGTCCATGATGGCCCTGATGACTTGCCTGATCAGCTGCTTTTGTTTCGGCGTGCATTTCCCGCAGATGGTCTCTAGGGCTTCTGGGATCACTTTTTTAAAGTCCTTAGCGTCGGGAGTGCATGGCCCCTGGTCGAGGAAGCACTTGGTGTAGCCCAGCAGGATCCTGTCGTTCGCCAACAAGGGCTGGATGTCAAAATCGTCGTATTTGGAGCTGTAGAAGTCGGCGGTGACTGTCGACAGTGCACTCAGGAGGGCTAGGCTTGCTATCAACATTTTTTACTTTTAAGAATCCGATATAAGCATCCTCTGCAACAAACTGAACACTGTCAACAAAAATGTTATAGCTAAATATAAAGCCTTAACTTCCAGGTGATCTCTAAGAAGACTGTACATACTTGTATCACA

>comp40028_c0_seq2_GmolCSP12
TACTCGCCGCTGGACCAGCAGTCGCCTTCAGAACACTGTCAGCTACCAACTATGTTGTCCGAAATCATCCTCTCTTGTCTTGTGACTTTTCGGATAACGTCGGCAGAACCGACAATTGCCGGAATTGATAGAACTATGAGCGATGGGGTGAGGAGTATGGGTTACAATGTGATGTACGGCGATGAGGACTTTACGGTACTAAATTCGGTGATTGACGAGGTCGAGAGGAAAGCGTCGAAGGCTAAGATTAACCTTAATGAATTAATTCAACCGCTGCCAGCGATGGACGTGAAATGCTTGATGTCGGCCGACCATTATTGCTCCAAGGATATGAAAGAAACGAAAAGTGTTATAATTCAAGCGATCAAAGATGACTGCAAGGATTGCTCCACGCCGCAGAAGGAGAACGCTGGTCGCGTTATAGCGGCCATGATGGCGCACGACCCCACCTCATGGAAGCTGTTCCTCACCAGGTACGACGGCATCAAGAAGATTCAGAGAATAATGGGATAAGAGCAGTCACCTACTAGATTAAGCTTTAACCTTCCGTCACCACGCATTGGCACCACAGTAGGAGTATCAAATTCAACCTTACAAGTACGTGGGCATTTCATGGTTCATTTCATTAAGCTCTAGAGGTCGACCTATGTAAGTGACTCTTGTATTTAACTTGCAAGAACTTCCGTTGGGAACAAATATCACACCTTTATTAGTTCCTGAGAGTTGTCACCGCAAACCACTCCGATGCTTTGATAAGAGACAAGAGACATATCTGATTAGTACAAACTCGATTAGTAATAGTTGACCTATCCTATCAAACATTACCTATGAATTCAGCTAATTCCATATTTATCTTACTGTACCATTTCTTTTACCTGGTACAGTAAGAATTGCAATATGCTTTTGGCTCACTGTTGCTGTCTTATATTTATTGCTAACCGTTGTAGGATCGCCATTCTGGTGAAGGAGCAATATATAAACAAAAGAACCACTCCCGAGCCGGACACGGCTCGTTACAGAACCGTGGGCGAACCTGAAGATGTGGCCAGAGTTCGCAACAACCGGTACCTTATGCCCGGTGCCAAAGTGAGGGTGAAGAGGTATCTCATGGAAAAGGTTATGGAATAATGTTCGTATTAGTTCTATAACGTAATGATTGTGCCATTTTAATTATCATTAAATTGTCAAAATGATTTGATTGGATTTGATTAGACAGGGACATTGTTAAAAGTTGTGTTAATGTTTAAGCATATAATGATAGAAATGACACTATTTGTGCTTAATTCTAAGGAACGCCTTTTTGTAAAAGTTGTAGTAGATCTCCCTTGGTAGCCATATGTCCTGTCAAAATCTCGTCATCAAAATCAATTTCATCAGCTTGATTGTTAGTAATTAA
>comp38507_c0_seq4_GmolCSP13
TCCATTTTGCCAACACATAATTCAAACAGTTGTCTAACACTAGGTTCGTAAGGATACTTCAATTTCATAAGTTTAGCACAGAAAAATAAATTGTTGATCCAGGGAATATGTTTGTTGCAAGATGTATTCGTATTCCAATATAAGAGAACTTTAAATAATGATTATTGTATTAAATAACAATTTATTGAAAAAATATACTCTGTTTGATTCTAGTCTGTTTTGATTTAATCTTGAACTTTATAATCAAACTCTTTTCATAAATCTTTAATTTTGAAATCTGTACTATGTACAAAAATATACAATGTGTTCAAGAATTTCAACCATTAGTGAGATTATCTTAGTTCAAGTTCAAGTAACAAGATAGAGTTGAGACATCTGGATCTTAATCAAGAATATTTTATCTGTGCGAGCCTTCACTTAATCGTCTCGAGCCAGGAATGCCTCGTAGCTCTCCTGGAACTTGTCTCCAGGATCGTACTTGGCTTTGATCTGGTTCCAGTACTCCGGTTCCTTCTCCTTCAAGTGTTTCACGACCTTTCGAGCGCCCTTCCTCTGCTGTTCAGTGCACTTCTCACAAGAAGTCGTCATGGCGTCTCTGATGGTATTTTTCAGCTCCTTCCCTTCCGGCGTGCACCGCCCTTGGCCCAACAAACATTTGACATACGGCCCCAACAATCTCTTATTGGCCAGAATTTCGTCTATATTTATATTATCATATCTATCCGTGTACTTATTATCCTCGGCAATGGCCAGACAAACCAGCCCCAAACACAGCACTAGCAACTTCATTCTGTTTGTTTTGATGGAGGATAATAAGTACACGGATAG
>comp38507_c0_seq2_GmolCSP14
TCCATTTTGCCAACACATAATTCAAACAGTTGTCTAACACTAGGTTCGTAAGGATACTTCAATTTCATAAGTTTAGCACAGAAAAATAAATTGTTGATCCAGGGAATATGTTTGTTGCAAGATGTATTCGTATTCCAATATAAGAGAACTTTAAATAATGATTATTGTATTAAATAACAATTTATTGAAAAAATATACTCTGTTTGATTCTAGTCTGTTTTGATTTAATCTTGAACTTTATAATCAAACTCTTTTCATAAATCTTTAATTTTGAAATCTGTACTATGTACAAAAATATACAATGTGTTCAAGAATTTCAACCATTAGTGAGATTATCTTAGTTCAAGTTCAAGTAACAAGATAGAGTTGAGACATCTGGATCTTAATCAAGAATATTTTATCTGTGCGAGCCTTCACTTAATCGTCTCGAGCCAGGAATGCCTCGTAGCTCTCCTGGAACTTGTCTCCAGGATCGTACTTGGCTTTGATCTGGTTCCAGTACTCCGGTTCCTTCTCCTTCAAGTGTTTCACGACCTTTCGAGCGCCCTTCCTCTGCTGTTCAGTGCACTTCTCACAAGAAGTCGTCATGGCGTCTCTGATGGTATCTTTCAGCTCCTTGCCTTCGGGTGTGCACTTGCCCTTATCGAGTATGCAGTTGACGTACGCCTGCAGAAGCCGCTTGTTCCCCAGTATCTCATCCAGGTCTATCTTGTCGTATTTGTCCGTGTACTTTTCGTCCGCCAGAGCCCACGAGGCCACGCACAGAACTACGAAGTACTTCAGCATCATTGTGTCGGTCAACAGTAATCACCTAGAACTGCGAGATCGGA

>comp39117_c0_seq1_GmolCSP15
CSP15TTTCAAAAATTTTAGTATATTTCAAAAGTGCTGAATTTTAAATGGATTGAGACAATGAGAGTGTTTTTGCTTTTCTTCCTTGTGTATTCGGTCGTATCTCAAGAGTATTACAATAGAAGGTACGATTATTTCGACGTCGAAACTTTGGTTGAAAATCCCAGGCTTCTGCAGAAATATATGGAATGTTTCCTGGATAGAGGACCTTGTACTCCTGTGGGAAGAGTTTTTAAACGAGTGCTACCAGAACTGGTAGCCACAGGCTGCGCCAAGTGCTCTCCATCACAACGTCGCTTCGCCAAGCGCACCTTCGAAGCCTTCAAACGAGACCTCCCCGAGAGCCACGCCGAGCTGAAGAAGAAGATCGATCCAACCAACAAGAACTACGACAACTTTGAGAGGAAGATCGCTGATGCTTAAGGTTTTTGTCCAGGAGTTTATATATGAGAATCGAAATGAAGAGCTGTATCGTGTTCACTTGTCTGCTGGCCGCGGTGCTTGCGGCTGACAAATATAACTCAAAATATGACAATTTCGATGTGGAGACGCTGATTACAAACGACAGATTACTGAAGTCGTACATTAACTGCTTCTTGGACAAGGGTCGCTGCACACCCGAAGGCACGGATTTCAAAAAGACTCTGCCTGAAGCCGTAGAAACCCAATGTGCGAAATGCACAGAGAAACAGAAGGGCAACATTAAGAAGGTCATAAAAGCGATCCAGACGCGACACCCCAGGCAGTGGGATGACCTGGTCAAGAAAAACGACCCCACTGGCAAACACATTGCCAACTTCAACAAGTTCATTGATAGCTAAATCTATATTTAAGAAACTTAGGTTAACTTAGATTAAGATGGTTACAGCAATCTACATCGATTGAATCCGGGTAGCAATTTTACCTCAATTCAATCGCATGAGAATATTGTAAACCAAAACTTCTGTTGTCGCTAGGTATAACTTTAAAGCTAAAC
>comp20508_c0_seq1_GmolCSP16
GCTCCTCTTTGATGAGATGGTGGATCACTTTGCGCATTCCTCCCTTCTGTGCCACCGTGCATTTAGCACATCCAGTTTGTAAAGCGTCGGTTATGTGAGCTTTCAGCACTCTGCCTTCGGCTGTGCATTTGCCTCTCTCTAACACACACTTGATGTACGCCCCCATCAGTCTCTTGTTGGCTATAATGGCGTCGATGTCCAGGGAATCATATTTCTCAGTGTATTTCTCTTTCTCTGCCACTACAATAGTGAAGAGGACGGCGATAGCAATGAGGACTGACTTCATTTTGAATTTCACAATGAAATAA
>comp26710_c0_seq1_GmolCSP17
ACCTGTTGTGCCCAGCAACAGTACTACAACCGCTATGACAACGTGAACGCCGATTCCATCGTTCAGAACGAGAGAGTACTCCTCGCCTACTATAAATGCGTCATGGATAGAGGACCTTGCACTAAGGATGGAAGGAACTTCAAAAAAGTCCTCCCTGAGACGCTTTCCACAGCGTGCGGCCGCTGCTCACCAAAACAGAAGGTGATTGTGCGCACCCTCCTGCTTGGTATCAGGGCCAAGAGTGAGCCGCGCTTCAACGAACTGCTGGATAAGTACGACCCTGACCGCTCCAACCGGGATGATCTTTACAAGTTCTTGGTAACTGGGAACTAGAGATATAAGTTGAGGAAAGGATTTG

>comp44030_c0_seq5_GmolOR1
CTAAAACATTGCGTGCCCAATTAAATTGTATGTTTTTTTTTGACTAAATATGCTAATTTTAGTTCATTAGGACTTATACTTTCACCCCTTAAAATTAGTGTCGTTATAAAAGACACACACAGTATACTGTATAGGAAATCCATGCAAGTATAAAACAATAGTAGGTTAGGTTCGTGAAGTAGCTTTAAATGCCCGAAGGGCTAACCAGGCAAAACTAGAAGCCTCGCAAAACGGGGCTCTTTCGTAGCTAATGGTGCGAAATCTGATCGCAACTGGTTTTGTATAAAGAAATAAATCTTCGATCGCAACTAGTTGCCACATAAGGGTGAATATTCTGGAAACACTGGTTACGAATCTCAGTTGCAAAAATGACTGGAGGAACCACCGATAAGCCAATGGTTTGCGTTACGTTACTTATCATTTAATAAGATGTAATATAATATTATTTTTTATTTCTTGCAGACTCCTGAAGCCCTGGGCAGATATATTCCTCTGACAATAATTATGTACAATCAGCTTATACAGATGTCTATTATATTTGAGCTTATTGCCTCCAAGAGTGACTCCATCCCGGACGAGGTGTACGGACTGCCGTGGGAGCTGATGGATGCCAGGAACAGACGAACTGTGCTGGTCTTCCTCAGGAACGCGCAGCGAGGCAAGGCTCTTAAAGCTGGTGGCTTGGTCCCCGTTGGTGTCATTACTATGTCGTCGATTATAAAAAATTCGCTGTCTTATTTCATTATTCTAAAAACATTGGGAAGCAATTAAGCGCTACCTACAACTTTACAAACACAAGGCTTTACCAAACGGTCATCTCACTTGCACATTTACATTTCTCATACATATTAAATTAGTATTTTTATGGCAATTCAGAGTATTCT

>comp42201_c0_seq1_GmolOR2
TGAACACCTCAAATGCTTAGCTAGTTCTGCTGCTGACTGTACCTAAAATCATTGGTTATTTATCTACAATTGTTAAAACCATACATTTTGTGCAAACCCTGGTTTAATTAACTTTTAACATTTAAAATGTATTTTTCTATAATAATTGTTAGATAAGCATTAACTTGGCTTTAGCATATTTTTACAATAAATATACAGGATGGCACGTTTATTACCCTAAAACATATAAACCCACATAATTCTTCATATAAATATCAACTATGGTATATAAAATATAATATAGATTCATTTATGCAGTCATATTAAATTTGAAGCATATATATAATTTATAAGTTACTTATCCAATTTGAAGTATAATTGATTAAATATGAGGTATCGTTTAAAGCAGGGCTTCACAAACTTTTTTTGATGCGACTCCCTTGGGCATCGTCCATTTTTTGCGACGCCTCCATCTACCCTAAAACGAACTACCACAGGGGAATACCCACAGGAGGGTTCTCGGTGATCATATCGCAATTTTTTATACACTGGCTTCACGATTAAATTAGAGGACTAATAAGTTGTCCAGTATTAGTTAATTAAGATTACAACACAAAATTAGATCAGTTAAGTATATAAAATGAAACCTTGAATTTAAAGTTTCATACTAGGAGGCACGCTGTATATAAATTTTTGTACGCGTTTATTCCGTAGGTATTATATTTCCAAATATCGCAACACAATTAGTGTGTTCTTCGTCTCTTAAAGAAAAAAATATTTTCGTAAAATGGGTCTGTAGATTAACTTTGATGGAGTCCATGGTTTCTACTTCAGTTGCACTAACACCATGAAGTAGGTCACTACAGCGCCGAGTACAGAAGCAAACAAGTCCAGTGATACCGTGAAGAACTTGGCTCCGGAGATGCTCATGGCCTTCTGGCACTGTTGGCACACGATCTGCACGAAGGTCTTGGCTTCTTCGGAGCCGTCGTACCACTGACAGGAGTATGCTGCTTCCATAACTGAAGAGCTCTCTTCAATAAGTCTGTTCCCAAAAATGCAGAAGTGGAACACCTGCCCAAGAGTGTAGCTGAGGTACCCGACAGTACTGAACGCGTACACGTTTAGACCATCAATCTTTGTCGCTTGATAAGCCAAAAGTGTAAGCGTGATGGTCGATACCAACATGTGAAACAGTAGAGCAGTCCCATAAGTATCTCCTATGGATGCCACCAGTCTCACAACGTGTTTATGACGCTCCACCCAATACTTGATAGCGGATCTAGCCAGCATCTCCTGTTTCTGTGTCAGGCCGTTAGGGTTGGGGTTCTGAGAGTTAAAGTTCTGCAGTCGCCCCCCAGCCCCCCGGAGTATCATGCCGAAGTCCTGCTGCGTGGAATATATTCCGCGAATATCCATGTCTGTGGGTTCTGGGACTTTTTCGGACTTTTCAGTAGAAGATGCTCGAAATAACTCGGCAGTATTAGGCCTGTAGGTGTCCAAAGCAGCGCTGAGCTCCATAAGCGGCTTCATAATGGCCTTGAGATGCTGCAGTTGCTCACAAGCGAAGATCAGCCAGGAGCAGAACATCACGTCCAGAAGATTGGGTATCATCATTGCGAACAGGAGCCAGTAGATCTGATAGACAAAGGCAATGATGTACATACTCCCACCCATAGTGTCAAAGGGGTACCAGGCCTTCAGCGGGAGTCTGGGAGCTGGCTCGGTCAACGTTTCATTGCTCTCCTTGTCGGTGATCAGACGCACAGACTCGCCGAAAAACGTCAGTGTAATCCAACTGACAATAGAAATGCAGGTGGTACCACAAATAAAGTACAAAAGCCGACGGCTCTTGTCGAGTGAGAGCTGGTGGTACCTAGCGTCGGACTCTGTGAAAAGCGGATGGCTGTTCGACTGGTTCCACACGGCCAGGGTCCTGTAAAAGCTCTTAGAGTTGACAGCAAAGAAGACCAGCTTGATGATGGTGTGCGCGAAGAAAAGGACGGTGATGGTGTTGGCGGTGAGTTCGTTGACCTCCTCAGAGTACTGAGCCATGTTGATGCCCATACAAACGAAATTGATGACTATGAGGAAGGCGTGCATTGACGCGTACACCTTGCGCAGGAGCATGGACATACCACCGGTTTCGTCGCTATAATTAAAAAGAAAATGCCCCGCCATTTGCATCAACTTGATATTTGGCATCAAGTCGGACACAAGGCCCTGGGATTTCACTTTGCCCATCATCTTGAAAGCTTTTTAATTTCTTTTACTGTAATTAAAAACTCAATTCAATTATTTCTAATTTCCAAACCTATCCATTTCGGCGGATGAGAATTTAATTAAACCTCTCTTCTTTTTAAGAACGTGCGTCTATTGTGCCAATGTCTTTGAGAATGATCGATTCTAATTTCACTGCCACCCCACTCTGACGTGTATCTTTTTCAAAGACACATGTACCAATGGTGGCAAGTTTCTTGGGAAAAGTGGCAGATGTCCGGGCACTAAGTGATGTGTCCCTTTTTAATTATTTACGTCATGGCCATGTGTGTGTTAATTGCATTCAGGAAACGGCAAATGTGTGACATCGATTTTCGGATCGAAGGAACGGTCAATGTTAGTGTTTCATATTTGTTTGCTATTATTTGTTGCTTGTTGGTTTGTTTAGTGGCAGTTCTTGACTAAGTCAATGTTATAGCGCTGCGCCAGCGAAGTTGGGCTAATGTTCGTGTTTCAAGATACACAAAGTTG


>comp39216_c0_seq2_GmolOR3
CTCTCGTAATAACCAGGCGCCATGTTAGAAAAACTGAAAAGACTTTACAACAAGGATGATTTCGACTATTCTACAGGTCATGTAGACCCATACAAGTTTCATCCTACGTTTTATTTCATTGTCAAGGCGTTTACTGTGATTGATGAACCGATAGCAATATGGAGTTATATATCTCTCGGTGTTATGATTTTTGATGTAACAGTCGCTGCGGTTTTCGCGGTAATAGCCTCTTTTCACGGTGTAATATTACTCGATTTATCAATAACAACAGAGGCTGGAGTGTACACTATAGTCCTGTTGTACAAGTGCCTGATACTATCGTGTACACAGCTCGATAAGGCTCATTATCATTGCTTATTGCGTATTCTTCGAGAGGATTTCCGATACGTGTGTGCTGAAGGAGCCAAATACAGGCAGAGATTCTTCGCAAATCAATTGGAAACATGGAAAGTGTGTCTTTGCTCAGTGATATTTACATTCGGCATTTCAGTCGGCATGGTCGGCTTCTCTCTGCTCTCTCTACTTTTCTATCTGATGACGAGAACCCCTGGCGACGGCAGTCAGAGACCTTTACTTGTTCCTTTTTGGTTTTGGGACGTGGACTTCGGGAAAACTCCTGTTTATGAAATAGCTTTAAACTTTTCAAATTTTTGCTTCATTACTTATTCCTACAACTACGTTTTTATGATACAAACTCAAGTGGTGTGGGTGAGACAGATCGCAACAAAAGCCGATTTGGTCATTTGGGCCATCCAAGATCTTTTGCAGGACATTCATCCAGCTACTAACGAAGGAGCGAGAAAACACTACGCTCAGCTAATTAAATACAGAATGAAAGAAATAGTTTCTCAACATCACTCCATGTACACTTTGATGGAGGCTTATGCCGGAGTTTACAAGAAATTGTTAATGTTTGAGCAAAAACTTTGTGGCCCTGTGGTCTGCTTGACAGCCTACTGTACCGCCGAGAAATTGGACGTAGGGGAGTTTAATGCTATACTGTTACTGCTTTGTATCGCAACAGTCACGTTAGTTTTCATCCCGTGTTATTTGTGCACCTTTCTGGGATTAAAAGTGAGGTCAATAAGTGATGCTTGCTGGAATATTTCTTTTTGGAACGCAGGACGTGAAATACGGCCATACTTGGTTCTTATAATGCAACGATCATTGCGTCCGCTCCCACTCCAAGCCCCGGGTTTCGAAGAAATATCTATGCAAACATTTTCCACTAAAATGACAAATGCTTATTCATTATTCAACATGCTGCGTCAAACCAACATTTAGTTTTCTCGGTACCTAATATTTAGTTTGTCACTTGCTTGTAGTGACAAACTAAATAATAACTTATTAACCAATATCCGAATTTAGAAAAACACACATATACATTAGCTAATACGAAC

>comp37031_c0_seq3_GmolOR4
GATAAACATGGACACGTCTGCTAGGCGAGTGCGCCGAGCCTCAGCCCGAGCCGCCTTGTCTCTCGGTTACATAAAGATATTGAAATGTTTTCTAACGATATCAGCGTCATGGCCATACCAAATAGCGGGTGGCAAGGAGTACCCCTTATACAAGTACTACGGCCGAAGTCTCATACCCTTCGGGCTTACGACCATCACTTTTGAAATATGGTTCCTGGTCGACAACTTCAAAGTATTGTCATTTTTTGAAGTCGGTCACATGTATTTAACATTATTTCTTGCTATCCTGTCATTTGCTCGAACGTTTCTTCCGCTGTACTCAAGATATGCAGAAATAATAGAACGATTCCTAATGTCTTTTCATCTCGTACATTTCAAACATGAAAGCAGCTACCACTTAAAGATCTATGAAAAGGTGGAATGGCTTTCCCACCGCGTTGTAACAATAACTATGGCGTTAGGAATGATCTGTGCTGCTGCATTCAACTTGATGCCTATCATCAACAATATTAGAAGCGGGGCCTACAAAGATCACAATAAATCTGTCGAACTAGCAGTCTACTACTCTTACCCTGGCGTTGATTCCCAGGACCACTATAAGTTTGCTACAATCTTCAATTTCTACGTAGTGTTCGGATGCGCGATTTTAATAGTTGGTATAGACATACTCATGTCGTTGTTCATAATTCAAATAATCGGACACATTGAAGTGCTCAATAACAGTCTGGAGACCTTTCCTAAGCCGAATATGTCCACTGATATATCAAACACAGACTTTGAAATATCTAAGCAGTCTACAGTTGTAACAGCACCCATGTTTTCGGTGGAAGAAAATCTTATCATTAAGGAAAGAATAAAACAATGTGTTAAACACCATTTACTAATTGTCAGTTTTACAGACGATATGTCGGATTTTTTTGGTCCGGTGATCGCTATTTATTATCTCTTTCACCAAGTAGCGGGGTGTATAATGCTTCTTGAGTTATCAGCAGGCGACCCACAAGCATTAACAAAGTATGGCCCTCTTACAGTAACAGTATTTGGACAACTTATCATCTTATCAACCATCTTTGAAATAGTTAACACTAAGAGTGAACTTCTTGCGGATACAGCATACGCAGTGCCGTGGGAGAGCATGAACATGGCCAACCAACGGTCCGTGTGCCTGCTGCTCCGTCGCCTGCAGCAGCCCATCGCCGTCAGGGCGCTCGGCGTCGCCGCTGTCAACGTGCAGACTATGAGCACGATTTTGAAGACGTCGTTCAGTTATTTCACCTTCCTCAAGACCCTGAATGACTAAGTGGCAACTATTTTAAAACACAAACACGAGTATCTTATCTACAATGTTTAAATAGTTATTCATGATTTTTGACTGCACTTAATGTTGCTAATACTACTAAGTTTCTATTGTATTAAGTTCAAACCCATGTAATGTTATTTATTATGTTTATTGTACAATATGTATCTTTATGTATTGAAGTAGTATATATAAGTGTTAATTTTAATGCACCGCCTACAATCCTCTCTGCTTTTCCCAATGGCTCACTGGTAGAGAAAGCCTTTTGGGCATAAGTTTGTTTTTGTGCAATACAACAGTTTAAATAAATATAAATAAACTATGAGC


>comp40794_c1_seq1_GmolOR5
GTTTGCGAATAGATGGCGGGCAGAAATTACTAGCACAAAATAAAAAGAAAAAAAAACATATTATCATGTTTGATTAAAACGCTTGCTAGGAAGGAAGCCAATCACGAAATTTAAGGACCTATATCAACATAAAGCACATTTTGTTACATGAGACAATAAATAGATCAAGAAGACTACCGACGCGGGAACCATTTATATATCAGTGCAAAGTTTGTTTTGATTATTAACGAAGTAGTAATTAAAATTATGAAACAGTTAATAATCACTATTTTGTCACGATACATACCAGTGTGGCATCATCAGAACCCAGCCATAGCGACCGTCGTTCAACGCGTTATTTGGAACACAGGAGTGTGGCATCACCAAAGCTTGAGGCTACATTGGTTCGCAAAATTTACTATCGTATGTTTCCTATCTACTAGTATAACGCAAATCGTTACACTGGTCATAGAAAGACACGATTCAACCCGAATGTTCGAGACATTTAGCGTATTATCTTTCTGCTTCATGGGAACTTTGAAATTGTTCAATTTGTACACTAACAGAAAACGCTGGATATTCATAATTTCCCAAGTTAAATTGTTGGAAGAAGAACAGTTGCACGGCAAGCGTTACCACTGCGATTTTGATATCGAAGAGGACTATGTGGAAGAGATGATAGTAACATACACGAAAAAAAACACATTTTTGACATCGATCCTTCTGAAGATCTACAGTATGACCGCAGTTATATTCATAGCGACACCGATCTTGGAATACGTAGTGACTGCTGATGCACGTTACCCTCACATTTTACCATGCTGGGTACCATTGGAACACGTTGGTTTCATAGGATATGTTGTGACCATCATCCTCGAAGCCGTGGCCGCTATTTACTGTGTGGTGGTCCACACCGCCTTTGACTGCGCTTCGGTGGGAATCATGATATTCATATCTGGGCAGTTCGCGCTGCTCCGTCGCAGGACTGAGGACATTGCTGGTAGGGGCAAGTACTATATGCCCAGTACGAACAGAGATGCCAGAGCTCATCTGAGGATTATTCAAAGCTACAGCACGCATAACGCGCTTTGCTCCGTCATCAAAGAATTAGATTTTTCGCTGCGGGGTATATTAGGGGTGTATTTCCTGATATCCACCCTGACGGTCTGTTCAGTGGCTGTCAGACTCAGCACGGAGACCCTCAGCTTCATGCAACTGGTGTCACTCCTGCAATACATGTGCGGCATCCTGACTCAACTGTTCCTGTTCTGCCGATACGGGGACGCCGTCTTTCACGAGAGTTCCTTCAACATGGGCGAGGGTCCGTTCGGCGCAGCGTGGTGGGCCCTCCAGCCGCGCGTGCGCCGAGAACTGGCCATGCTCGGGGCTGGCATGGTGCACCCAAGATCCTTGCACGCCGGGCCGTTCAACAAACTGGACCTGCCGACGTTTGTCCAGATTGTACGCGCTGCTTACAGTTCTTACGCAGTACTGGGACAAACGTCTAAATAAATGCTGAAATGCTAGAAACAGCTCTATATTTAGCAATGTAATGTAGTTAGTGGCAACCAAGATGGACAAATATATCGATACAGATCCTTACAATTATTACTTAAGACGGGATAATTACCATGTATGTTAATTTGAATGGGTTTCCGATATTTCAGGACTGTAGCAGTCCGCCGCAAGCGCCATCCTGAGGGAATAACTGCACTAACTAGTTATTCCGTGAGGATTGGCGCTTGCTACATTGCCGAATTATGCTAAACTGATTCAAATTAACGTACGCGGTAACTATCCCGTTTTAATTAATAATTATGTTACAATTAGCAGCGCAACGCACTACGTTTCATATTATAATTGCAGCCAAATATAATATGAAACGTAACTACTGTATGGAGAGTTTTAATTCCTTTGGCTCGTTAGTAGTTCGATGTGAACCGTGGACTAGAAGCGGGCCTGCTCTCGCGCGGTTACCTATCGCCGGGTCTGAGCAAGAGC
>comp52214_c0_seq1_GmolOR6
AGTTTATCTGTCTCCAGCTAAAGTCTTTAACATCATGTAGTATGAAAATGTTGTCTTCAAAACCGCAGACATGGTGTTGACTCCCACAGGGACGACTTTAGCAGCCTTAAGGCTTACTGGGATCTGGACTCTGTGCATCAAAAACAACACTGTTTTTTGATTGCTTATGTCCATGCGCTCCCACGGCATGGCGTACACTGTGTCGATCAGCTGTTCGCTCTTGGTGTTGATCATCTCGAAGAGTATGGAAACCTGGATGAGCTGTTGGTGCATCCCGAGAGTGAGGGGGCCGTACTTGGCGAGCGACTCCGCGGTGAAGGTGGTGACTTCCAGCAGCAGAATGCAGGTGATGAACTGCATCAGGAGGTAGAACGCGA
>comp42525_c0_seq1_GmolOR7
TGTCACTTTCAAGAGAACCTCAATAGTTGCCACAAGTAACTTTTGTGAAGTTTGGCATAGAACAAAATCAGCTACAAATTAATACAGATACTACCATGAAAAATTCCGACTGTCTTACTTCATCTATAGCTATTATGAAATACACTGGCGTCTGGTTACCGGACAACCTGACAGACAGGGGGAAGACGGCGTACGTGGCGTTTAGATGGATAAATCAAACTGTCATGTTCTTTTTCATAATTTTGGCTGAGATCGGCTACGTGTATAAGTTCCGACATGACTTCGAGCTTGTGGTTGACGCGGCAGTGCTGCTTCTGTCACATCTCGTGCAAGCTGTCAAGGTGATGACAATCATCATCCGCCAGGAAAGAATCAAGCATCTCATCAATCTGGGTGATGGTCCTGCTTTCACCCATACTAAGCCAGAACTAAAAACGCACCTCGAGCAAGCGATAAACCTGACCAGACTGGTTGGCCACATGGTGCTATGCTCCGCTGGTATCACCAGCGTGTTCTGGTCCATGGTCCCAGCGCTGAAGGAGGTTCTGACACCACCCCTGAAGATAGCGTACCCATTCGACATCAGCGGGCTGTACATTTTCGCAGTTATATACGTCTACTCCTCGCTCAGCGTCATAATGTGTGGCGTTGGCGATGCCGCCGAAAATTTCCTCGTATCTGGAGTACTGACGATCGCGTCCACGCAAGTCGGATTACTGCATGAACAGCTATTGGATATACAATCTGACGGTAAAGACAATCACAGAAAAGCTGTGCTCTGCGTTAAGTTCCACCAACGAATCATTGAATATGTGGAAGAAGTTGCTCAAATCTTTGGGTTACCGATTTTCTGTCAGTGTGTCACAAGCAGCATAGTCGTCTGCATGACTGTTTATAAAATAACCATTACGCGGGAGCCAATAGAGATGGTCACCATAATATTTTACTTAGTATGCGTGATGATGGAGTTGCTTATGTATTGTTACCCGGCCGACGTTCTACTGAATAAGAGTCTGCAAGTAGCCGACGCAGCCTACCCAGTATGGTCGGGCGACATCGAAACCGCTCAAGTGCTGCTACTGACTACACTACGCGCCCAGCGCCCTCTGGTCGTTGATGCTGGCGGCATGTTTCGGATCTCACTTCCCATTGCGGCTGCGGTGGTACAAACATCCTACACATATTACGCGCTATTACAACAGACACTGAACAA


>comp37543_c0_seq4_GmolOR8
AAAATCTGACATTAATATGCTTCTGGAAAATGTTAAAATCACCATGTTGGCTAGCGTCAGTGTAATAAAAGTATCGACTTTTTTGGTTTGGCAGAAATCATGGCGTGAAATTATTGATTATGTGACAGAATCGGATATACGCCAGCGTAAAACCACAGATAAAACTGATATAGCCATTATTGAATCTTTTACAAAGTATTCACGTAAAATCACGTACCTGTATTGGTCGCTGATGTATGCTACGGTACTAGTCGTAATCGTACAGCCGATCATTAAATACTTCTTCTCAGTTACCTATAGAGATAATGTTAAGAGTGGAGAAGAATCTTATATCCAAGTGGTGAGCTCTTGGGTTCCGTTTGACAAAACTACGATTCCCGGATACTTGGCTGCTTGCGCGATCCAAAGTTATGCGGCTATATACGGAGGGGGTTGGATAACATCTTTCGACACAAGCGCAATAGTGATTATGGTATTCTTCAAAGGAGAATTGCAGCTCTTAAGAAGAGATTCCGCTAAAATTTTTGGAGATGAAAATAATCCTGTATCGCATGAAGAAGCCGAGAAAAGATTCGAAGAATGTCATAGAAGACATGTTAACATAATAAAATATTC

>comp36812_c0_seq5_GmolOR9
GGTTAAGTCCCGTTCATGTTTAATTATATATGGCAACCGTTCGATATAGTCAAAAATTATAATATTCTCTATGGTATGATGTTACCTTGATTTGTTTACCTGACAGCACTGATATTAATTTGGAAATGTTTCGTAGCGAAGTAGTTTCATTTTCTGAGCCATTCATAATCATAAATATTCAGCAGTTTATTGTATCATGCATCTACAATACTTCATGTTTAACTATAAATTGTTTTGTGCATTTAATGTCACTTATTATTTTAATATTAAACAAGTATATTATCCAAGTAGATGACACAATGCAATAACACTGACAATAGTGACAACCTTTAAAAATATTGCCACTGCAAGCAATTAGTTCCAATGAAATTCTGCGCATAGGTACCTAATTAATCTAATTATATAGTCCTGGTTAAGTTTTACACTAATTTCCGCTATTCTAAAATATTTATAAGTATGTGCTACGAATGCATTTATGTCTTTATTCATCGCGCTGTTTACTCAGAACCGCAAATAATGAATAAGATGATTTCAGTAACGCGCCAAATGTGACCAAAGAAAGTTCAAATAAATTGCCTGCCACCACAGAGATAGTTTTCTGCCCTCTGATAACGAGTAGGTGGAGAGCTTTCTGGGTGCGCACAGATGTGGACGTCCAGTGGCAGTTGTATGCTGCTGTCGCCACGAGGTCACTCTGGGTCTTGATCAAATTTCCACAAAAACAATATATAAATAGCTGTCCTGACAGGCATCCAAAATATAATATCCTGGTCACGATTTCTGTGACGTCGCTGCTGGTCATTATAATAAACATGGAAAGGCAAATCAGTGGCGCAGCCAATAGGAATTGGCAAAATGCGGCTCCTCCAAATATATCTGTGAGTTCGTTGACGAACCATATTATTTTTAAATGATATTCAACACATGAAACAGTTTCCTCATAATCTTTCTGTTCCTCCTGAGCTTTCTTCGCCAGGTGAGCTGGAATCATATGATCTGCAAATAGTTCTTCTTCAGTCTCTGTTATAAGAGCATTGTAGTGATACCTTTCTAATGTATCGCAACGACTCCTTAATTTTTGTTCAAAAACGTCCTTTTCATGACATGTTTTGTAGCCAATTGGTGTCTTATTTGTTTTTATTTGGATCCGTTCTACATCAATTTCCATTGTGCTGTCAGTTTTAGCTCCAATAGCCTCGAGTTTGTGTTGAAGTAGTTTAAGCTGAGTAGCCGCAAAGGCCATTAGACCTCCGAACAAATGGTCTGCACTTGTTTGAGCAACTCCATTGATTATCAATATTGTAGTTTCATAGACATACCACCTAACAAACCATGGCGAGGATGGTGGTAAATCGGGATAGTAAAATGGCAAGGTGAGGGTGGCTTTCGTAAAAGGAATTAAGTTCCACATCACCGCTGTCAGACAAGCCCATCCATTGTAGAAGTAGGATATAAAACTGATGTTGGCCGCCATGTCCCGTAACAAGTCGTTCTTATCCGTTTCATTATCAATAATATCCAGTAGTTTGTTGATCCTGTGGCGGTTTATGATTACAGTCATTGCTTTGTACAGATATCCCACAAAAGTGAAAAGGGCGGTGGCGTCGACGGTTTTATCCAGGTCCTTGCCAACAACCGTGAAAAAATATATAAACTGAATAGCAAGCATTCCAATATTAATAAAAATTGTAGCAAATACTCTGTAAA


>comp43031_c0_seq3_GmolOR10
GAAGTTGAACTTTATGCGTGTGCCCGTAGGTCTAATTTGCTATACCGGGTACGGAACCCGCACTGCACGGGCGCTACATGCCGTCGGGGGGGAGATCAAGCGTTACCGATCTCTCCCTCCTTTGTGCGGATACCCTGGCGCTAAGCTGGGGCCGCCGGAACGCGCCTTGGTAGAATGTTCGTGATCCTATGGCGCCCTCGCAAACAGCTAAGAGGATGAAACGCCAGAGTGGGGTTTAGTGGGTAGGGCCAATCAACACGAGCGGCGAACCCCACATGGGGGGTATGTGTTGTAGGCATGACCTTCCCGCGGTCAGGGAAGACAATGCGTAAATTACCCACTCCAACAAAAAAAAAAAGTAAGTAGTACTAGTAGTAATGCTAACGTACTTTAAGTAGACGCTAGATTTGAAAAACGAAAAAAATTAGCCATCCAGCAAAACATTATCTCACTGGAACACCCTGTAATATTTAGTTCAAACATCATATAAAATCACTGCCAAGCACCTGACGCATATCATTCAACATGGCGGCCATTGTCACAGACAATGTAACTCTCTTTCTGAACCTCCCTCGGTACATCCTCGTATACCTGGGAATATGGCTGAGACCTGATAACTACGCCACCCTATACAGACTCTATACCGCTATTATTTTACTGTCCCAATACTCCTTCGTCTTCTTAGAGTTCATATACATAGCTCTGGCCTGGGGAGACATGGACGCAGTGACGGAGGCTTCGTTTTTACTGTTCACACAGGCGTCTGTGTGTTTCAAAGTTACAAGATTTTTGATAAATAAGAAGAAATTTGTTGATCTAATGAGTTTGATGGAAGAAGAGGTGTTTCAAGCGCAGAACGATAGACATGTAAGATGTCTCCTGAATCAGTCTGTATTGCTAAGGCGTCTATGCTCCTTCTTCCTTGGAAGTGCGCTTACTACGTGTACGTTGTGGGGACTTATGCCCATTGTCGACAGAACTGATGGAGAGCGCATCTTTCCCTTCTTGATTTGGATGCCAGTTAACCCCCAGAAGTCTCCGGAGTATGAGTATGGTTACTTTTACCAGATGGCCGCCATCTACATCAGCGCGTTCCTCTTCATCGGAGTTGACAACGCCGCATTATCCATGATCATGTTCGGGTGTGCACAGCTGGAAATTATCATGGACAAGATAGAACAGATAAAGCGAGTGCCAATGTCAGGCAAACTTAAGAAGGATGAGCGAGAGCGGCTTATCCAGGAGAACCAGGTTTCGCTGGTGGAATGTCTCAAGCACCATCAGGCGGTGATACGATTCATAGAGAAAGCGGAGGACACATACCATGCGAATATATTCTTCCAACTGACCGGAAGCGTCGCCATCATTTGCATCATTGGACTTCGGATTACAGCAGCAGCTCCCGGCAGCGTGCAGTTTATAGGGATGCTCAGCTACATGGTTACGATGCTGTCCCAGCTTTTCCTTTATTGCTGGTGCGGCAACGAGCTTACGATACGAAGCGAGATTCTCCGGGAAGTGATGTATTTGTGCCCCTGGCACGAGCAGTCCAACAGCTTCCGAAAGCTTCTGTGGATGGCCATGGAGCGAATGAAACGACCCATCATCTTCAAGGCCGGCCACTACATACCGCTTTCCCGGCCGACTTTTGTTGCGATACTACGGTCATCGTATTCATACTTCGCCGTGCTGAACCAAACCCAAAACAAGGAGAAATAACACCACCATACACAAATTAGTTGTTTATTTATAAACCGCGTATCACATATGCGTAGTGTACAATACGACATTTTAGGCAAAAGTGTGCTTAGTTTATGAAAATTATGAAAAATACACTTTTTGTAACACTCAATGACACTTAACTTATAATAATTTAGTCGAATAGATAAATTCGTGCGCTTAAATTATATAAAACTTTAACAACAGCGACAGCGAAGTGAAAACAATTACAACCACAGTTTAGAATTTGATTTGCAAATATTCGTGAAGGTTACAACCACTTAGAACGCTCGGCTTAACTTCTTATGCAATCTAATTTACACTCCAATATATTGTTTTTTTTTTTCAATATGACAGTCTAAAAATGCCTTAAGTTTGACAATAAGAATAGCGTCAAGTAAGTAGCATATTGGTTAAATACATATCATATACATGTATATCGGTACAGATTTTGTCCCTTTAACTGTAATAGTCCTATGTGTACCTACTAATGTGGCTATCTAGGAATTTTTCAAACCTTAGATAACCACCACATTACCAGACGGATACCTGTTGAAGCTATTCGTTGATCAGGGCTTATCTGAGAATTCAAAAACCGATTATATGTGAGTATAAAATCAGATTACAGACGTTAAAATATGTTG
>comp36128_c0_seq1_GmolOR11
TATGGGGGACACATCCGAGGCATTTAGCATTACACTGTGTTTTTGCCTAATGTACCATCAAGTTTCTGGATGCATTACACTTCTAGCAGTTTCTCCGATGACTGCCGAGGCTCTGAGTAGATACGGTGTCCTGGCTTTCATTATGTATAACCAGCTGATACAGATGTCGGTGATATTTGAACTCATTGCGTCAAAGAGCGACACCATTCCCAATGAAGTATACGGGCTGCCGTGGGAGCTGATGGACGTAAATAACAGGAAGACTGTATTAACCTTTCTGATGAACGTCCAACCCCCGAAAGGACTGAAGGCGGGTGGACTCGTATCTGTAGGCGTGCTCACAATGTCTGGAATCATTAAAAATTCCCTATCATATTTCCTTATGTTAAAAACATTAGGAAAAGACTAATGGACGAGTGATCTGAACGTAAAGACACTGAATGTAATGTGAGATTTGAAGAAGAAGAAGAAATTATTTATTTGGCGTAATAAAAATTTAAAAAATATTAAAGGATGTTACAATATATAGAACACCA

>comp40338_c0_seq2_GmolOR12
TTGGAATCATGAGGAACAAAGTAGAAGCCAGGCAAGAAATAAGGGCCACGTTAAACCTATGTATGTTCTGCATGCAGTGCATAGGGGTTTCTTTCGAGAAGGCGACCACCACGGGCCGGTATTTACGCCAGAAACTTGTGTTCGCTGTGTCGGTCTGCTCCATTGTCTATCACGTTTTCAGTGAAATCGTTTACATTGGCCTCACGTTATCTAATTCGCCACGAGTCGAAGACGTTGTTCCGCTTTTTCATACTTTTGGCTACGGCGCTTTAAGCATTGCAAAGGTGTTCGCTTTGTGGTCTAAGAAGGAAGTGTTCGCAGAGCATTTAGAAGAACTTTCAGGCATATGGCCGATGGAGCCACTCGACGAAGATGCAAGGATCATCAAACAAAAAAGCGTGACTGCTCTGCGCCTAGTTCATCAATGGTATTTTTCAGTGAACGTAGGAGGCGTGCTGTTCTACAACGTGACCCCGATCTGTATTTACCTGTACCAAGTGTGGCAAGGGCAGGACGCGCAGGTCGGCTTCGTCTGGGTGTCCTGGTATCCGTTTGACAAACATAAACCTCTCAACCATGTATTCGTTTACATATTTGAGGTATTTGCTGGTCAGACTTGTGTGTGGATAATGATATGCACAGACCTGCTGTTCTCGGGTCTCGCGAGCCACATCGCCATGTTGTTGCGACTTCTGCACAAGCGACTTGAGGTGTTAGCCGAAACTGAAAAGACACAGGATGAATATTATCAGGAGATAGTCGCCAATATTAAACTGCATCAAAGACTAATAAGGTACTGCAACGACCTGGAGGAAGCTTTTACCATAGTAAACCTCATTAATGTGGTGTTCAGTTCAGTGAACATATGTTGTGTCGTTTTTGTTATTGTGCTCCTTGAACCATTTGTGGCTGTGAGTAATAAGCTGTTTTTAGGATCAGCTCTCATTCAAATAGGCATGCTTTGTTGGTATGCGGATGATATTTTTCATTCGAATGCTGACGTGGCGCTAGCGGTATATAACAGTGGGTGGTACCGTACAGACCCTCGTAGTCGCCGCGCCCTCATTTTCCTTATTCGGAGAGCACAGAAACCAGTAGCATTCACGGCGATGAAATTCACGAACCTTTCACTGGTCACCTATTCATCGATCCTGACAAGGTCCTATTCCTATTTTGCTTTATTGTACACTATGTACAATGACAGCTAAAGACTTAAGGTATACG
>comp42372_c0_seq4_GmolOR13
GATCATTTTGTATTGATATTTATTTATCAATCTTTCTTCATGTTTGGTCATATGATGTACAATGTTAATATAGACACGTTTATCGCCGGGCTCATGGTGCTAGCCATGGGTCAAGTGAAGGTGCTAAGTCACGATTTGGAAAATTTGAAAATGGAAGGATCTGTCGCCGGCAGGGGAGCGGACGTCCAGCAACAAATGAAACTTCGTAAAGTTTTAAATCATTATGAGTTGCTTCTAAAGTATAGCGCGGAGCTTCAAGACGTGATCGGGGCGACGATGTTCGTCCAATACGGCATCGGGTCTGGTATCATATGTGTTATCATGTGTGGTCTACTGCTCCCTTCAACAGTGGAGACCCAAATATTTATGGTGGGCTACTTTGTTGCCATGAACTTGCAGATATTCGTCCCCGCCTGGCTGGGCACCCAACTGACATACGAGAGTGAAGCGTTAACAACAGCGGCCTACAAGAGCGAATGGCTACCCCGCTCTGAACGTTACAAGAGCAGTGTGAAACTCCTCATGCAGAGAGCCAAGAACCCCGTGGTCATCACCGGACTCAAGATATTCCCCCTCTCATTGGCTACTTACATACAGATCATGAAAACTGCATACTCCTGCTTCGCGTTGCTTCGTATCATCCAAGACCGCCAGGAGCAAGTAATATCATAAGATTCATAAGGCTTGTAACATTAACTACAATTTGGTGTTTATTTGCTTATTACATTTTACTACAAGCTCATAGCTAAAATTACTACCCCTCATTCTTTCACAACCTTTTATTAAGTGTAAGTGTTAGTCAACTCTCTCTAACAAATAGTAGATATTAAAATAGGCCTTCGGACCAAACTATGACTAAATACGTTTTTCAACCCGTTATTAACTAATATTAAGCAACAATATTGGACTAAAAAATATAATTGTCTGTAGTTAACTCACGATAATGGATTAGGTTCTA
>comp36822_c0_seq2_GmolOR14
CCTCGTTGCACAATGTACTATTAACTCTAGTATTAAATCGGCAGTCAAACGCAGCCTCGATGCTGGAACCATGGTATGGCAGTCGGTGTCTCGAAGCATGCGTCCCACAGTTCACGTCTTCTTCGACTATTGTCATCATGCGAATGAAGCATTTTTTGTAAACAATTAGAATAGCGTAATTGAAGCTTATGATACCAAAAAGAGCAGCTAGACCAAGATTTGTGCACGTTTTGCTGAAGTTATCATAGTAAATGCTACTGTACATTATAGTGATAAAAGCTGGACAGAAGAAGATATAAAATACAAGCATTTTCACTCCCCATTTCAAACTAACTGGCAAGTATGGATGGCCTAGGTTTAAATATAATGCTCTTGTTGATATTTTAAAAGTATTGTCGAACTGTACACTCATTTTACGTAAAGTAGGTACACAAAGTGT
>comp41698_c0_seq2_GmolOR15
CGCGTTTTTACTAGTTTATTTATTCAAGCTACACAGTGCCATAAATTAAGTAAGAATCGTGAGCGCTGAACAGTAAGGCGTGTGAATTTAAAACTGAAGAATAGCAGGATTTAGAAATTTCGATTAGAGCCCAAGTTTCCCTATATATAAATACTAACTAGTAATAACATTTATAATAATCTAATCGTTGGTTATCGTCTACTCTATGCTCGATTTTAACATTACGTAGTAAGAAAATGTTGATTTGAGAATAGATGCCAGTGGTTGTACTCCAGCTCTAAGCCCACCAGATGCTTTAAATACCAAAGGAGTCTGCATTCGGTGCATAATCGGTATAAGTAACTTCTGATTAGATATGGACATATTTTCCCAGGGCACGTCGTACAGCACTAGTGCCAGATCATCCGTCTTTATACGTATTTGTTCTAACGCCAGCGACATTAATATCAGACCTCCCATATGAAACTGCATCATAATTACATATGATAGTCTATTGGCTTTGTCCCCTATCATAATTTGGTAAAGAAGTAAGCTGTCCACGATTAGATTATGAGCATAATTTACTGTAACGTTCGCTCCAAACGCAGCCTCCATGTCTTTGAAAGTGCTTAATATAAATGAATGATACTTTATAATGTTTACAATTCTTCCTTTAGTTGCAAATTCATCTAGTTTTGTAGCAAAATATGTTTTCATCTTGTGTTTTAGCACGTCTATATGGCTCAGAAAGTGAAAAATGAAAATAAAGTTAATAGAATCATAAAGAGCAAAAACACAGCATCCAGTACCAACGAGATATACATTCATGGCGTGAGTTACTGCCCACGTATTGTAATCATACCCGTAGTCAAATGGCATCCACAAATATAAACAGGTCTCCATACGCACAGATCGGTTATCTATTAGTTCTTTATTTTTTATGTTATTTATAAGAGGTACAAAAATC
>comp42516_c0_seq34_GmolOR16
TGTAGCATCATCAACATTGTATACACGGAAAGATTATTACCTCTTCTAAGAGCTGATTGCCTTGATAACAGTATATGAAGACTTGAAACATCATATTCAAGAGATACGTGCCCATTGAAGCCAGGCGGACGAAGTTTCCTGTTTGCGCTGTCAACTGGAAGGCGGTCACGCAGATGATAATCATGGACACGCCGAACTGTGCGAACACGGGCGCGGAGAAGCAGGCCTGCAGCTGCGCCGCCGCGAGCAGCGCCTCCTGGTGCTGCCGCGCCGCCAGCTCCAGGCGCGACCACACCTCCGCCTCCTGCTCCGCCGTCAGCACGCCCTGCGCGTTCGGCGTGAGCTCGTCCGTGAGGCTGGCGAGGCGCAGCGCGGCGAGCCGCAGCCGGCAGCGCGCCTGCGCGATGAGAGTCGTCACCAGCGTGTCCTTGCCCACGTTGAGGTAGGCCGCGGCGAACAGCGCGCCCACCTGGTGCAGGTACGTCAGCTCGTACGCCGGCGACACCGACGTGTCGTACGGATACCTGCCACATACCCACCAAAACAGCATCACATCACATATATAGTAAAATCACTAATATCACCAAAACTTTGTATATGTATGTATATATCCTAACCAGGCACGAAGCGGCAATTGGTTCTTCTCGGCGCTGCCAGCCCAGCCCGCCACCGTCACCGTCGTCAAGCAAAAATAAAGAATCTGCTCCCGCTTCGTCTCCTGGTTGCAACTGAAATACGTTTCAATTAGCAGCAGGAAGATGTTCACAGAACGAGAGACGACCCCGTGCGAGTCGTGGACTGGCGAGTCGGATACCAACTATTGTGCTTGTCCAGTTTTTATTAGGTACCTAATATGTGCTATTATATTATATTTTCCTTTCTTATTACCTACATACAATGTGTATAAATTTAACCGTTCTTGAAATACTAGCAAAAAGTACACGCAAGTACGAATGAGCCTTCAGAGATCCCAGCGCGCCACCACGGCGGCGACCTTGTCTCCGTCACCTGTCCACGATCTGCTGCCCCGGGCCGGTCTCCGCCGCCAGCAGCTCGTCCGCGCCGCGCACCAGCCGCCGCAGGGCGGGCGCGTGCGCCACCACGGCCGCGATCTTCGTGGTCTGCGCCAGGTTGGTGAACAGCACGAAGGCCGTGCCCGTCATCAGCGCCACGTCACCCCAGATCAGGAACAGGTCCACCACCTGGATGATCAGGTACGTGCCCAGTAGGAACATGAAAGAGAGGAAGCCGTAGCACCGGTAGAGGAGGCCCCGCCGGCGGCCGAGCCCCGCCGGCGCCCAGAACCCGAACAGCTTGAGCGCCGTGAGGGACACGCGCAGCGACACGTTCACGTTCCTCTCCACTATCCCCATGGCTATCGCTTCCCGGCAGTAAGGCTGGCACTGAGCCCACTCGGCCAGACTCGCACTGAGCCGAGGCCGTCAAACTACAACTATG

>comp30377_c0_seq2_GmolOR17
GTATTTTAGACTATAACTACAATATTAGTAAAGGTGAAAGTAAATGTAAATTTAATTGCCCTTAGGAACATACATGGTGCGCAGTAGGTTGAACAATTGATATGATGTACTGCAAATAGTTGTAAAAGTACAAAGATTCATGGCGATGTAACCCTTGGCAGTAAGCTGAAACGGTTTTTGCATGCGCATGATTAGCATTAAGACCAACTGTCTCGTTTTGCGGTCGCCGTGTATCCACTTGGACACATACAGATCCTGGGCTAGTTTCTCGCTATGATCACTAATGCATTGGCCTATAGTGCACTGGTTGAAAATTGAAATAACCAAGGAAATGAAAAAGAAAAAGCAGCGCAAAGTGCTGTAAAGTTCAGGCGTAACCGTAAATGTAAAAGCAGTTAGACATATAAACACGGACCCAAAAGTATAATTAACAAGCATTATATCTCCAAAAACAACGTCTAGTTGAGCTGAAATGTACGATAAGAAATTATGTTTAATGATAATTTCTCTCAATTTTTGTCTAATTTGGTAATGAATTTCCGTAACATTAAGTGACTTGTTTAATTGTTTGATATCGTGATCCTTTATTAGTCCCTTCAGTTGAGTACCAAGAAGTTTCAACTCCAAGCAAATGTAAGCTATGTACGAAACATTTATTAGGTCTGAAAATGTGTAAATACAGACAACAAGGGCCGTAATAAAGCTTTCCCATGCGTACGCAGCATAATACCACTTTACTTTGTCAAAAGGGTACCAGGCTTCGAAAGGATAGCGGTGCTCGAGTTCCTTGCCAAGGACCATGTAATCGTAATACATAATTAGGATCGGAAACGATATGACTATCGAAATGAGCGGCACCACGTAATAAACGAAAAAAAGTGTAATAAAACGTATTATCTTCTGATATCTTTTTAAGATTCTTACATTTTCCTGACAGTTTTCTAAAACGAGAT
>comp40766_c0_seq4_GmolOR18
TGTTTGCAACTTTATTAGAGCAAATAACAAAAGATTTATTGGAAGGAAATGATTTAGAAGAGGACTACCAAGAGATTTATGACTACTATATAAAACAAGGCCTGTTTGGTCAGAAATGTTACTTATGGATTCCAATTATTTTGACGTCGATCTTCCCAACATATGCGGGTATAGCCATGACCTACGGAAGTATGAGATCAGATAACTTCAAAAAAGTTATGTTGCACGAAATGGATCTAAAATTTATAGAGGATAAGCAATACGATTTTCCCTATTTTGAATTGGTATTTGCATACTACTTTTTGGGGATTTATACTCTCGTTCCCAATTTTGCTGGTTTCGATGGATCATTTTGTATTGCGACTAGTCATCTACGTATGAAAATTAAACTGATGACTCATAGCATCCAGAGAGCTTTTACGGATTCGAAGGATATTGTAGGGTTGAAATCCAGATTGAAAACTTGTGTTAAAAAACATCAAGAAGCGCTTGAGTTTTATGCTCTGATTCAAAAACTGTACGGCGGCTGGCTGTTCGCTGTGTTTATGCTGACTTCGTTTCTGATCTCCTGTAACCTTTACCAAATATACCTTACCGGTATTGATCCCAGGTATACTATGTTTGCTGCCACTGGAGTATTTCACATGTATACGCCATGTTACTTTGCAAGCTGTTTGATAGAGTTAGGAGAACAGTCATGCACAGATATCTATTGTGCCAACTGGGAGAGATGGGCTGACCCTGCCGTCACCAAGTTTCTGGTATTCATCATGGCCCGAGCCCAGAAGAGACTGTTGCTGGACGGCTTGGGTATCGTCACTTTCAACATGGAAAGCTTCGTCTCTTTAATGCAAACGTCTTATTCTTTCTTCACTTTAATCACTAGTAAATGAATATTACAAACCAATATTGAAAAGTATGTATAGAACAATTGTTTTTAGTTCGATACTTCACAGAATATGCTGCAATGTTTTAAAGTTTCTTGATCTTACCGTGGG

>comp42164_c0_seq3_GmolOR19
CAAAATGTCTTTACTCTTCGATGAATCTTTACGAAAACTAAATGTTATGTTTAAAATCAGCGGGATATATTTGGATCGTAAAATTCAGAATACCTTTGAGCATATATTGAAATATCGATCGTTTTACATAATAAACTTTCTTTGGTTAAATACGGATGTGATCGGTGAGCTGCTTTGGTTAATTCAGGGTGCAATAGAAGGGAAGAATTTAGAAGAGCTTACTTACATAGCGCCATGTTCAACTTATTGCATGCTTGCAAACATAAAGGCGCTCACCTTGATTAGTAATGAAGACAACATTCAAAACTTATTTACAAAGTTACGTGACATGGAGAATGTTGGTGTCGGAGAATATTCCAGGGATAAGGAAATGGTCGTGGTTAAAATGAGAAAATATTTAAATGTTGTCATACAAGCTGTGAAAGTGTTTAGTATGCTGACAGCGGTGTTGTTCAGTCTGAGTCCAGCAATGTTAATGGGCCTGGAATATAGTCAGTCGGGACAATTTAAGCTGATGCTGCAGTTCATGGTTGTTTATCCGGTTGATCCGTATGACATTAAATACTGGCCGTTTGTTTATTTACACCTAGTTTGGTCTACAATCTTAGTGGTGTCCCAAGTTGCCGCAGTCGACTGCCTTTTCTATATCTGCTGCACTAGTATCTGCACGCAGCTCCGCCTGCTGCAGTACGACATCGAGACGATCATCCCTGGAAACACGTTCGAAGTGAACCACTTCCAGGAGAAGTTTAAGAAGTTAATCCTTCGTCATCAGGAAATCATGCAGGCGGTGATACGTCTGGAAGATATATATACTAAATCGACACTAATCCATTTTGTGTCAAGTTCATTTCTTATATGCCTCACGGGTTTTAATGTCACGACGACAGACGACATACCATGCCTGTTGATGTTCCTCTCATTTTTGCTAATGAGTTTGCTGCAAGTTTACTTTCTCTGTTTCTTCGGCGACTGGATAATGACATCGAGTATGGAGGTAGGCAGTGCTGTGTATAACTCCAAGTGGTATACAGTGGACGCAAAAACAGCAAGACATCTGTACGTGGTGCAAATAAGGGCGTGGAAACCCTGCAAGCTGACAGCGCACAGCTACGTAGACGTCAACCTCAAGGCGTTCACAAAGATATTGAGCACGTCCTGGTCTTACTTCGCTCTTCTGAAAACTATGGAAAGTCCCTAGTTTTTGACACTATTATATAAATATAACCTATACTATAATCAGCCGTAAATCAAAAATCATCAAAACTGTGGAA

>comp43037_c0_seq1_GmolOR20
GTGCGGAAAGACGCCATGAAAACTTATAAAAGGAAGGAGTCCAGCACACTCCCGTTGGTTCCAGCAACTGACGTTCAGGAGTTTAAGCCGTTTCGCGAGACATACAAAATCATTACGTTCAACATGATCGTGGGTATGCTGTACCCCACACCCGACACCGCCGCGTGCAGACTTGTGGGCATCCTGGCGATACTGGTGGTAATGACCCCGGTATGCTTCGCGGCGCTGCTGGACATGTGGACGAGCTGGGTGCGAGGAGACATCATCAACATCATCAGACATTGTACCGTCATGGGGCCGTTCCTGGGAGCCATATTTAAGATGATGCTGTTCTTCTACAGCAGGAAAGAAGCGTGGGCTATTATCCAGAAGATTGACGCAGACCACGCTCGCTACAACACTATCCCGGAAGAACACAAAGAGATTGCGCGACGGCACATACAAAACACCCAGTACTATAGCGAGAAATGCTGGTCAATAACCGTAGCCACCTGCGTGTTGACATTCCCTCTGACCGCCGTCGTCCTAACCCTCTACAACTCCGTCTTCAAAGAGGAACCAATCAAATACATGATCCACGACATCGACAAACCTTTCTCGCCGCGAGAAGACCGCTTCTCATCACCATACTTCGAAGTCATGTTCTTCTACATGTCAATATGTTCATTGTTCTACATCATAAGCTTTACCGGTTTCGATGCGTTTTTCGGTATCACGATCAACCACGCGTGTATGAAGATGGAGTTGGCTTGCAAGACTATGGGGGACGCCATGTTGGAGGTGGACAGGGGTAGTCGGCATAGGAGGATGTTGGATGTTATCTCGGAGCAGAATGATTTGTTTGGAATGGTGGAACTTATACAAGAAACTTTTGCTATTTGGCTCGGAATAATCGTCATTGCGACAATGTTACAAATTTGCAACTGTATGTACCAGATAATAGAGGGGTACGGAATCGATCCTAGATACCTAGTGTTCATAGTTGGCACTATAGCCCATATCTACCTGCCGTGCCGATACGCGGCTAAGCTACAAGCTAGTGCCCTAGAGGTCTCAACACATCTATACTGCTGCGGGTGGGAGCGAGTGAACGACGAGAGAGCGCGCAAGATGATAATATTCATGATCGCACGCGCACAGATCCCAATGAAAATCACAGCCTTCAACATGTTTTTCTTCGACATGGACCTATTTGTCTCTGTAAGTAGCCGAACGGGCAAAAATATATACACACTAGAAAAAAAAAATACTATGAGAAAACTATTGTACAGAATGTATACTTTGTGGTGGAGTCAATAAATACTTTTTTCATTTCATTTTCATTTACACTTATTTATTTTTTTACAAGACTGGTGTGGAGGTCCAAGGGGCAGGCCGGCCGGCAGACGTCCACTGCTGGACATATTCAGCAGTGAACGTCTTATGGCTGAAATAAGTGAAATCGCCAATAGAGTAAGAAAGAGGAGTAAGAGAGAGAATTTATGAGAGGTAGGGCACAGCG
>comp41733_c0_seq1_GmolOR21
CTTTCACAAAGGTTAATCCGCGGCCGATTTGCAATAATGTTTCATTCTAATACAGAAGTTAAAAGGCTTTCAAAATGTTCGGTTCCATATTAGAGCTGAGCGATGATTTTTTTGCATATAATTTAAAATATTTGTTTCTTGTTGGATTGTGGCCGAACGACCCTTGGGCTAAAGCACACCCACATCTGTACAAAATGTTCGAATATACTACGCACGTATTGTCCATTATTTTCTTAATTATTAGCGGCATTGGCACCTATAAAATAAAGGATGACGTCGTTTTGCTCATGACCAATTTGGACAAGTGCTTGGTAGCATACAACTTCGTTGCAAAAGTGGTAATTTTTGTTTACAAACGCAAGCAGGTTGAGATTCTTATTTCGGAGATCATAGATTCAGGAGACGAAATAACTGAAGAGCGTAAAAAGATTATGTTGATGGTTATAGTAATAGTGACTGGATTGAGTACATCTATAGTTGGCGCTTTTAGTGCTTTAGCTTTGTATCATAAGGAAATGTCGGTAGAAGCTTGGATGCCTTTCGATCCTATGGAAAGCACGATGAATTTGTTGACGGCATCTCAACTGCTGGCGATTACCTTTGTGGTCCCGGTGATTTGGAGAGCTGTTGCTATGCAGGGGATAGTCTGTAGCTTGATAATGTACTTGTGTGATCAGCTGATCGAACTACAGGATAGAATTAGGTCGCTGGAATTTACTACTATGACTGAAAGAGCGGTGAGAGAGGAATTTAAAGATATTGTCATTAAACATGTTCGATTGATGCGGTACACTCAAGTTATGAATAAAATATTCGAAGAGTATTTCTTGATCCAGAACTTAGCAGTTACATTAGAACTGTGTCTCAATGCTCTGATGGCAACAATGATCGGATTCGAACAAAAAACACTTTTGGCCACTTTCTTTGCCTTTTTATGCGTCGCTTTGATGAATGCATACATCTATTGCTATTTAGGAAATGAAATGATTATTCAGAGTGAAAATATTGCTTTGGCGGCTTACGAATCCTCATGGATATCTTGGCCGTTGGACCTTCAGAAGGATTTGGTGATTCTCCTCAGAGTATCGCAGAAGCCCTTGTTTTTGAGTGCTGGAGGCATGGTCGCCATGTCTATTCAGACTTACAGTCAGACGCTTTATAATGGGTATTCCATTTTCGCCGTACTGAACGACGTTGTTGCTTGAAAATGAAAACCTATTATACTTACTTATGTATAATACATGTATGTACGTGTAGGTACATAAATCTATGAAATAGATCTATCAAATATGCATGTCAAATGTAGATTGGTTCTTAGGCGAATAAAAAGTAAT

>comp36128_c0_seq3_GmolOR22
CTGGAAAATTGTACGCGATTAGAAAATATGGCGACGCAAAAAGCGATCAGGGGGCCGGCCACAACCGACGCATTACACTTGGATTACATAAGGGTGATCCGTTTTTATCTTAACACAATCGCGCATTGGCCGAACGAGGCACTCGGGCCCAGGACTCTGAAGACCCGCATGCTGACAGTATACCACGCTGTGATGATGGTCACGTGCACCTGCTCCCAGACCTCGGCTCTGTTCTTCGTCAGAGACAAAATGAAAGATCACGATTTCATCGATTTGGGACAGGATTATTTGTCCATATTGATAACATTCGTGATTCTTACGAGGTTGACTCTGATTCTTTCCGAAAAATATCGTTTACTTATAAAGAAATTCGTCAAAAAATTTAATTTAGTGATGCACGAGCATGTATCCGAATACGCCGCTAAGGAAACTGCATGGATAAACAAAATCTGCAGAATTGCGACAACGGTGATCATAATTGAATGCCTTTCTGGGCCATTATTATTTAATTCCGCGCCATTATACATAAATTACCAAGCAGGGATGTTCAGCGACCACAGGCCAGCGAATAAAACTTTTTTGCACTCTGTGAACTATTATTTCGTACTAGACCAGTATCACGACACGGTTGGTTATTTCGTCGTATTCGTATTAAACATTTTCATTTCCCACATTTGTGGCGCTACGTTTTGCGGATTGGATCTGTTGATTTATATTATGGTTTTTCACATATTGGGCCATTTTAACATACTGGTGGATAAAATGAGGAAATTCCCGAGACCACTGCAAGATGCTGAGGGAAGTACAGAATTATCTGAAAAACAGTACAATGAAGAAGCAGC
>comp20621_c0_seq1_GmolOR23
CGATCTGTTGAAAGTAAATTGGATGCTAATAAAGACACGTATCTAAGAAAGTGTACAGATGTTTTTTTGTATAGTTGTGAATGTGCCAATGGCTTGATAACTGTGGGCTGCTGCTCGCATGTGGCGGCTGTGATACACTGTGTAAAGACGCCCACGTACGGGCTGTATCCAGTATATTGAAAAACCCACGGACAACTGGCTACGACATAGGCTTCGTATACATTCTTTCCTTTTTGGCAATCTATAATACCTGCTATCAGAGATAAATTGGATAGCACGTGTTCCAGCGCAGCCATTATCAATACTAGGATACACGACAGTCTACATTTTTTTATAAGTGTCCTGTCTGTGCTAGGATCCGATGCTTCCGTTTTTGAAATATTTTGGCAAAGCCTTGACCACTTTGTTGCCAAACGAAG
>comp42767_c0_seq45_GmolOR24
GCTAGTTTGTTTCTGTTTAAAGGATTAATGAGCGCCTTTCCGAACATGTGCGGTAAAAATAATACAACAAGTTAGTAAGGATATCATAATATTAGATGCATGGGCATAGTTTTTGATATAGCAGTTAAGAATTGTACTGTCGTAGCATGTTGAAATAAGAGTAAGCGGTGCTCATTATCGAAGAGAATGTCTCAAGCTGCAGTTCAGGTAGTCCGGTGAACTTGATGGCCACAGGCTGCTGGGCTCGCAGGATGAAGATGACGAGGTCGTGGCGAACCAAGAGCGCCAGCGGCGTCGTGTGCCAGCCACAGTAGAAGCAAGCGTCCCCGAGAGATAATGCTTTGTTCCGCAGGAGTGTGCCGATATAGCACGGGATCCACAGTTGTAAACAGGCAGCGAAGGTTAAAATCCCAAATAAGTAATCGAACTTCCCCGCAGACAGTTGCTGAAAACCATAGTACCACTCAAATATAATATTTACACTGATCAACGCCCATAGAAACTTGGATCCACGCTCCATTTTATCCCAATGCATCCTACTTATTTTTGCTACAATAAACTTACCTCTGAAACTTGGTACGCCATTAAACAGATGACAATTGAGCTAAACATCACTTGATACACCAGAGTGGGACCGTACACTGAGGATATGGTATCCACCGAATCGAATATTGATAGATGCCAGCGCGCAATCCGTCCCATTCTAGCGTTAAGCTCAAACTGCACGGCCACGCGGCGGGGGTGTCCCTGCGGCAGCGTGGCGGCTGCGGGGTCCAGCCCATCGAACAACTCGTTCAGAGCGATCAGTATCACGTCCATCAGGTTGTAGTAGTGCAGCAGGAGGTGGAACAGTATGTACACGTACAGTCCGAATGTACACAGCACAATGATTATTAATATTATCTCAAACGCCATGAATACTTCGTAGTTAGGGGTCCTGTGAGGATCGTCTTTGGGAAGCCAGATAGGAAACATAAGTGGCCGAACTGTATGTTCATCGAATGTGGCGAAAATACTCTGCCACAACAAATAGAACATTGTGTTAGATACGTACAATGACGCCACCCAGACGGCAAATATCAACCAGTACCAGCAAAGCTTCCAGATGAGAAGCTGCCCATCTAAAAAACATTTTTTATATTTCCTTCCCAAGCCACAAATAAACACGAAGTCGTTATTCATATTGTTCAACAGCTCGAAGATCTTGGTCCTGTTGAGCAGAACACTGGAGTAGACGATACTGACGGAGCCGAGAATGAAGAAGTAGCAGAAGCATTCGGTGGCGAAAGTGTAATCCCTGATGGATATGCCGCGCCATATGAACATCATTTCGAAGGCCGTGGCTATTAATGTGATCAAGGCGCTTAGGACTGGCCAGATAAATCTGAAAAAATAAAAAGGTACCCCTAACCTTTACTTTTAATCCTAAACCAACAGGTATGCACCCGTACATATCAATTTACGTAGTTACACATATTCTAAATACCTACGGAATACTCTTTACGGAGATTATTAATGAGTGCTGGTTGGTAGAAAATTAAAATAAATAGAAAGATGCCTTTAAGAAAATTTATACTGAAAATTAACTCATCATCAGCCGCCCATTGAGTGGTCTCATGGTATCATTAGAACGATAAATAGGCGAACAAATTGAGTGGTTTAAAGAACCGGCAGGAAGACAGCAATCTGTAAATAACCTAGAAAGCATAACAGGTC

>comp33674_c0_seq3_GmolOR25
AATAAACAAAGGTTGTTTAAAATTACGGAGTCGGTGAGTGATAAAGTGTAGACGGTGTAATAGAATAGAAACAACACGTACCGATGCCCGGAAGAGTTCAATAAACTTCGGATGTCAGTCCGTCAAGCAGAAGGCTGGGTCTAACCGGAATATAAATGTCAATAGATATTTTATGTACGACTTTTAGAAGTGATTTTTACACAAAGCATACATGAACTTGTGTTTTTGCTATGGAAAATCAAAACCCACAAGAGCGGACAGCACCAATACAGTATGTTCGTGGTTCGAGAGCGTTTAGACAGTTCAAAAATCCACCTCAGCCACATATGTGCATTCAGGACAGTATACGGGATACTTCTGAGAAATTGTTCATAAATGTACTAGGATGGCAGAAAATCGCGAATCCTAAGCAATATTCGGACCCCATCCCTCTATATGGCGGAATGCAGGTACACCAGGGCTGCGGGCCCAACAGCACCCGACCGCCACTTCTGGTGTTTGCGGTGATGGTGAACCCAGATATCCTGAAAGCTAATGGGAAGAATGCTGCAAATCCAAGTGACCGAGAAGCATTAGTCAGCCTGCTATGTGATTTCGTTGAAGCCATGAACCCAGTCCTCGTCCTGGCACGGAACCCGACTATCCTCAAGGACAGAGACTTGGCTGGTGAGCTGAAGGATGTCTGGCTAGCTGTGCAGAACAAGAGAGAGCGGGAGAAGGGCAGTCAGGATGTTATGTATAAGGTGTACGATATAGATGGCATTGGCAACGAAGAGTCTGAAGAATCACGGGGGGACTCCCAAGGCAAGAAGACTGTGAAGTCCTCCAAACAGATACTGCTCAACGCCGGGCAGAAGTCAGAGTTTGACTCCGGGATGAACAATTGTCAGATCAATCAGAGCCATGTCAATAATACTGACAATACTACCTATTGCACGCCAGTATACGGACAAATAGTATCAAGCAGAGAGAACCACAATCAAATCAACGACATACAGCAAAAACTCTCATCGAACGACACAAAACCATCAACTTCCTTCCGGAAAGACTGGAA


>comp41262_c0_seq4_GmolOR26
CAGATGTTTCTAATTGAACAAAATGTTTATTCGGTATCGTGTCTTCTATAAGCCTAGGTATTATAAATTTTATGCTTGTAATTGTTTGTGACGGCTATTCATGGCAAAATTAGTGGTGAGTCTGTCGCAGCATCGCGTAGAAAGTATAGGACGACTTGATAATCGTGACGAAGGTCTCCAGCGAAAGCGGGATGAACAACGCAGCGGGCCGTAGCGGGCGGCGGGCTGCGCCTGCGCTGCAGCATATGACAAAGGGCAAGGCGCGCTTGACATCTCTGCCCACCCCATCAGGTCCCACCCATTGCATGCTGTACACTGCATCGCTTACTTGGGCACTCTCGACAGCGACCTCGTTGCCATAATAACAGTAAAGAAAGAGCTCGGTGAGAATGCATGATAGGAACATCAGCATCGACACGAATTCTAGAGATGCTATACTTAGACCAACTATCTTATAAGCCGCCATGCACAGAATCCAACCACCAATGCCAAACTGTAGAAGAACTGCACTACCAAAAATCGCTTGCAACTCCTGAGACGTATCGCAAATCTTATGGTGGTGTACTATGCAGCGAACGAGTAGTGATGCCGCCGCCGCGCCTACTTGTTCCCCAGTTTTGCGTGCCCGTTCATTTGCCCTCTCTGCCAACGTCTCAAAGTCCATTCGTAATATGGTCAACTGCGTCTTACACTGTCCGAGAATGATAGCAATGAATGCGTCCATAGTGGTATTGGCGATTCCTACTAGCGATGTGCCGTAATACGTGTACATGAGTACAACAAGGAACTCGGGCCACGAGTTATAGGCGAAGGGTACCCATAGAGCGAACACAACGCGGACGCCACGTAAGCGGAGTAAGAATGGAAAAATCGTCCATAGAAAACAGGTGAGCGCTGCAGTTCCTGCGTATGCCGTTCCCAGTCGCGACGCCCCTTGCGCTCTTTCTAATAGCAGATTTTTCCGTGATGTCTCATCTGGGTTATATGCCGCGTCTATAACATACAAATCAGCAGTATTAAACTTTATACGCAATAAAAAAAGGTACTCGGTTATCATAATTACCGTCAAGGTCCTGCACGAGCTTGGCAATTCGAGACGCGCGTGCCATGAAGACGACCTGCTTGGCAATTGACGTCACATGACAGAGTAGGAGGAACATGACTCGTGCTAATGTATCCATGTCGCCGCGCTCCAGATAAGCATAAATAAGCTCCTGCGCTAGATAAGTTGTGGTGACTGCAAGCGCGAAGCCGCAGTAGGCATCGTGAGCTGCGCGTGCGACGCGGGAGCATAAGGAGAGCGGCGGGTCACCTGCCGCCACGGGGGGCAGCCGGCAGAACCCGCAGTACCGCAGTGTGCGCAGGAGTGGTACTACACAGGCGCCGGCCAGCGTCGGACGTTTATGGCATGTCCACACTCTCATTATGAGCTGACAATGTGCGAGGCGGCTCCCAAATGAAG


>comp39775_c0_seq1_GmolOR27
GGCTTTTTCTTCTAAATAATTTGTGGTGTAAATAAATTTAACTTTCATTGTTGCTTAGCAATGTGTAATAGCTGTAGGATCCTCTGAGAATCGCAATAAAAGTAGCAATTGTGAGGTTGGTGAAAGGGCCAGCTTCGAACACTATGGTCTTCCTCAGCTGTCCGCCCAAGAGCACGACGCAGCGACGCAATTCGACTCCGCACTGCCACCAGTCGCTCTCATAAATACCTCTATCTAATTTCTCGCTCATAAAATACACTTCGTTGCTGTGCCAGCAATATAAAAATAGTTGCGCGATGAGTGCGCAAAGGTATTCCGCTACCCACATACGCTGCATAGCGGTCGTTCCCTCCTTTGTCAAGAGAATTGCACTGGCGCAAATCATAAGTGAACAAATGAAGACGTATAAAAACATGACGGGTGACAACAGGGAATTCAGGATTTTCGAGTACTTAATCAATGACAAATGGTGTATGTGACATTGTTTTATCCTTTCCATCGCTTCCGAATAACTGACAAGTTTACTTTCTTCCCTAAACAATCTCTTCGTGTTTTCAATCAAAATCTCAAACTGTCCGCAGAAAAATGACATTAACGCCACCGTGTTCGAATCATAATTCGCCACAATCCCTCCACCATAAAAACAAATAATGGAATGTTCCACAATTTGAAACCAGTAACCAAAAGGCTTTCTTTTATCAAAAGGCACCCACGAGCTCATTATTTCTGGGTAAGGAATAGATCCATTCATCATTAGTTCACGTTGTTCCGAAGATGACAAAAAAACTCCCAAAGGTGCCAATATAACAGTGAATACTGTGGCGGCAACCAGACACCAGTAAAAATAGGTGACGTTCCTAGAATATTTCGTATAACGTTCAATAATAGTGCATGTCGTCTTGTCTTTTTTGTCCAGTTGGCGTTTTTCCAATGTTGACACAAACTGGATAACATCTCGCCAATATTTTTGCCAATTAACAAATGTTCCCGCTTTTACAACGCATACCGTGCTGAGCATGGTAACAGACAGGTTCCTTAACGCTAACTCCAGGTCTGCCCTTATAATCCAAAGCTCGACGTATTGGCTCAACACAAATAGTATGGCGGCAAAATGAATCAAATTGTAAATGATACGACTCAACCCGCTGTTTGGTTGCCACATGCCCCAATTCTGAAGACCCCAGAGCGTAGGCCCGAGTAACGGGTGATTTGGGTCTTCCAATCTGGCCACATATTTTTTTAACATTTCCCTCACGTCCTGCCGTGTGATGTAGCTGAACG
>comp39835_c0_seq3_GmolOR28
CTTTCATAAAACGTTTTCAAAATGATCGAACAGTTCTTTAGTTTCTTAGACGATCCGGATAGAATTCTATTCGGTCGAAACTATCGCCTTTTGAGCAAAATTGGGATGCTGTATGGCGAAAGTGTTATAGAAAAATATTTAAAGATGACCTTGCACGCGGTAGGAACACTTTTCATAATTTCACAATACGTTGAACTTTACATTATAAGATCAGACTTAGACATGGTCTTGACAAATCTTACGATTACTACGCAAAGCACGATTTGTGTAATTAAAGCATGGTCGTTTTTACTTTGTCAAGACAAGTGGCGTCAAGTAATCGACTATATTACGGAAGCTGATAAATATGAAAGAGATAATCAAGATAAAACCAAAAAAAATATTATAAAATCTTACACCACGTATGCTAGACGTCTAAATTATGTCTACTGGTTTATGGCCTTTAGCACCCTCGTTGCTATTTGTGGCGCACCTACAATGAAGTATATGACTTCAAGGGTTTATCGGGAAAAGGTACACAACGGAACTGTGCCCTTTCCCCACATATTCAGCGCATGGGTGCCTTTTGATAAAACGAGGCCCCCGGGATGCTGGATTACTGCTGCATGGCACTTGGCAGTGTGTATTTATGGGGTGACTACTGTAGGTGCTTATGACTGTTCTATCATGGTGATGCTGGCGTTTTTTGGAGCAAGATTTGACTTGATGTCTATTAGATGCAGGGAGATGCTGGGCACAGATGGAAAAGTAGTAAACGATGAAGATTCAGACAAAGCTCTACGGGAAATACATGGAATTCATGTTCTACATCTAAAGTATTCCAAAGTATTCAACTCTGTTTCATCCCCCGTGATGTTCTGCTACATCATCATGTGCTCACTGATGATCTGTGCCAGCGCTTTTCAAGTTGCCACTACCACAGATGCAGCCACAAAGATTTTATTGATGGAATTTCTTATATTTGGTGTTATTCAGTTGCTTCTGTTTTGTTGGCATAACGATCAGGTTCTGCAGAAGAGACAGGGGGCAGAGCTGGAACCTTACAATAGTCTATGGTGGGCAGCCAATCTTCGTCAGCGAAAGAACATGATTCTTCTTCAGGGACAATTGCGAATTAACCTAAACTTCACCGCGGGACCTTTTACAAGCCTCACGCTGGCCACATTTGTCACAGTTTTGAAAGGAGCTTACAGTTACTACACCATGGTTAGACAATAGACAAAATTAAGAGCAGATTAAGAGTAAGTACGGGGAGAAAAAAAAACGCAGTGTATCTATTATTCGCATTCATAGAATAATTTAAACACCCATGGTCAGGGCACAAATGTGGTAAAAACCAGTGTGACTTACTTGTCGAATCTGTAAAGCTAATGACAGTTCTACTGTTTGCGTTTTTTTGTAACGACCATTCGTTACGTTAATGCGTACAAAATAAAATTAACGCAAAAAGAAGCAACTGCGGTCTAAACCAGAAGTAGAAAGGCACATTTAACAGCAATTTTATAACACTTATTACAAACTTAAAATATCTAATACCACATAAATATCTAATCAACACCTCCAATAAGATTCACGTCATAGTTTTCAACTACTTTTTGACGACCGGTCTGACCTAGTGGGTAGTGACCCCGTCTAAAAAGCCGATGGTCCTGGGTTCAAATTCCAGTCAGGGCATTTATTTGTGTG
>comp41754_c3_seq2_GmolOR29
CTTTCACAAAACTAGTACAACATGATCCAACGATTCCTTCAGAGTTTAGAAAATCCGGACAGAATTCTATTCGGTCCAAACTATTGGCTTTTGAATAAAATTGGGATGCTGCTTCCCAAAAACTTTATAGAAAGGTATTTTAAAATAATGGTACACGTGATTGGAACCATTTTCGTAATAACACAATACATTGAACTTTTCGTAATCAAATCAGACTTGGACCTGGTCCTGACAAATCTTAAGATTTCTATGCAAAGCACTGCTTGTATAATTAAAGCATGTTCGTTTCTGGTTTGGCAAGACGATTGGCGCCAAGTGATCGAGTATATTACAGAAGCTGATAAATTTGAAAGAGATAATCAAGATATAACCAAACAAAATATTATAAACTCTTACACCAAGTATTCTAGACGTGTAACTTACATCTACTGGTCTTTGGTCTATAGCACCCTCGTCACTACAATTGTTGCACCATTCATGAAGTATATTACTTCAGGGGTTTATCGGGAAAGTGTCTACAACGGAACTGAGCCCTTTCCCCACATATTTAGCTCATGGATGCCTTTTGATAAAGAGAGCTCCCCGGGATGCTGGATTACTGTTCTGTGGCACGTGGCAGTGTGTTTTTATGGAACGACTATTGTAGCTGCTTATGACTCTAGTATCATGGTGATGCTGGTGTTCTTTGGAGGAAAATTAGAATTGCTTTCTGTAAGATGCAGGGAGATGCTGGGCACA

>comp36822_c0_seq1_GmolOR30
ATGATTTTGAAAGAGGTAAAATTGACTTAAATGCTATTGTGCTTAAGTTTTGTTGACGTCGGCAACTCAGAATAATAGCCATTAATTTTAGTTTTGTGAAAAAGAACTACTTAAACTAGCTATAATTAGAACTAATTCTTTTCTCAGTTAACTGTGATAATAATAATATATGTAGATATATTATGACAATCTACTCGACAACTAAAAGTAGTGCATTAAATAATCTTTGTTTAACAAAAGTCGAATGATCTTCTTCTAGGAAATACCCCTTCCAAGGTAGGTGGATTATCGCTGGTTATGTATAATTAAAAGTTTATCTTGAGAGCAGACTTTTCATACTACATTTTCTGGCATATTGAACGTCTTTTTTAAATTCTTCTTAGTCTTAATTCTCAAAATGTATGATCCCGAAGTAGCAATTCTCAACCTCATTCTGGTAAGTAGTATGTATCTGGTAATACTAAATGCTTAACGTTTTCTCCCTCATTGAATGCACACTGCATGCCGTTAGCGATCCTGTTTTTATTAATATATTCAGTTCCAAGCAGCATTTAAAACGTTAAAAATTCTGTACGCCTGACTGTTCACATTTGCAAACGCCTCAAGGCAGACTGTACAAAAAACGGAGCGTATCCCTAACGGACGCACCGATTTGGCTAGCATCAGCAATATTATTGAACGACATTTCGGTCCACAATATCGTTTTTCCCAGCCACAGGCATATAAAGCGCCTCTTAATTCTTCACCTTTACTTAGGAGAATTTCGCAGTAGTAGCATGGAATGAAGCATTGCGTGTAACAGCAAAACACGTAGCCGATGAGATCAAGGCTTAAACTGCCTTCGTTATAGGACTCGATAACACCGAAACAAGAAATAGGAATGACCACCGTGCTTGTTTTTAAATACATTTCAAACAACACTTTATGTGTCTGCTGTATTTGATCTACAAAACTGTAAATATGTTGTACAAGTCGCACTATGTCTTTTAATTTACATATGTTTTCTTCAGATTTTACGTCTCTATCTAAGAATAATCGTTTCACTTGTCTAATCGCTAATTCTATTTGTCCACATGAATGC

>comp44215_c1_seq7_GmolOR31
TCCGATCTCGCGACTATCATAGCCTCAAGTTTGGCTGCACTATAAATATTGTTTAGTGCATGCAGGGTTGGCTGAAATAATATAATGGCAGCAACGTTTTCAACATTCGAGACTTTCAGGCCCCACTTTGACGCGCTTGCTAATGTGGCATATTTCAAGATTGTTCCTAAACCACTGTCTAAAGTTAAGCATTCATTGCACACGGCTTATCGAGGGGTTGTATGGGTTTTGGTCATAATTTATAATCTACAGCATATTATTAGAGTTATTCAGGCACGACACAGCACCGAACAACTTGTGAACACGCTGTTTGTCCTGCTGACCACGCTCAACACGTTGGGCAAACAGCTGGCCTTTAACGTACGCAGTTGGCGTATAGACCGCCTCATCGAAACTTTACAAGGACCTCTGTTCGCGACCCGCAACGCCTTCGATGACAAGGTGATGCGGAGCAACGCTCGGGTGATGTCACGGCTGCTGATGATGTACCACGGGTCCATCTATCTTTGCGGGGCTATGTTCGGGATCTCTCCGCTAATCAACAAGCTGTCGGGCGAGGTGGAGATGACTGGGTACTTCCCGTTCGATACCAGCGGTTGGGTAGGGTTTGGAATGGCCTTGGCATTTAATACCATAGTTATAACATTACAAGCTTACGGGCATGTGACAATGGATTGCACCATCGTCTCTTTCTACGCTCAGGCGAAGGTACAGCTCCAGATTTTGCGTAACAGTCTCGAGCAACTGGTTGGTAGCGATGCAAAACTGGAAAGAAATATATATGTTGGCTCGATGGGTTACAAGGATATTGAAGATCCAGCGTTTAGAGTTCTGCTGAAGAAAAGATTGACACGCTGTGTGGAGCATTACAAACTAATAGTGTGGTTTACCAGCGAGGTAGAAGCTGTGTTCGCAGAGGCCATGGCTCTTCAGTTTTTCATTGCTGCTTGGGTTATTTGCATGACTGTTTACAAGATAGTCGGTTTAAGCTTGCTGTCAGCGGAATTCTTGATGATGTTCTCGTATCTCGGCTGCATGTTAGCGCAACTTTTCATCTATTGCTACTATGGAACCCAAGTGAAAAGTGAGAGCGAGTACATCAACTCCTCTATCTACCGGTGTGACTGGGTGTCGCTGTCTCCTCGCTTCCGCGCCCTACTGCTCATCTTAATGGCGCGGGGCACGAGGCCCGTGGCGCTACGCACCGCTTACATCATCCCCATGTCGCTCGACACCTACATTTCGGTGCTGCGCTTATCTTACACGCTGTTCACATTTTTAGAACGAAAGTAAACAAGCTCTCTGCAGACTACAATCAATCGTTACAGCTGTTGGTTACAGCAGATACTTTTATTCGCATTCTAAAATAAACACTTGGTC
>comp43530_c1_seq3_GmolOR32
CGGACAACAAGATGGCGACCACTAAAGACCAAATATCTGACTACACACACTTCTTACAACTGCCATTGAAATCCGTAGCCTGCTGGGAGTGGTATCCCAACCCCACCACCAACTTTAAGATAATATTGAACAATATTTATTTGGCTTTGGTTCTGTTTGTTCTTCTCAATTTTACGATAACATTGTTAGTTAATTTGTACACAGAATGGGTTGATATTATGGGAAGTCTGGACAAGTTAGCTGATGGACTCCCTCTGGTAGTGGCGGTAGCGGTCGTTATTTATTTTGCTTTGTATAAGAAAGAGTTGTACGATATGGTGGACTATATGAATGATAACTTCAAGTTTCATTCGGCGAGAGGCTTGACGAATATGACAATGGAGGATAGTTACGCGTCGGCGAAGAAGTTTGCGTACGTGTATACAGCTTGCGCGTTGTTCAGTGTGACCGTGTATGTCACGTTGCCTATGGTTTTTCACTTGTGGACACATCAGCCCCTGCAGAACTGGGCCTACATGGATGCAGACCAGACTCCGTACGTGATCATGGCGTTCTTGCGACAGTGCCTGGCGCAGGCATTTGTCGGCCTTGCTGTCGGGCAGCTAGGAGTGCTGTTTGCTGCCAATTCCATCCTCCTCTGCGGGCAGCTAGACCTACTGTGCTGCAGCGTCCGCAACGCGAGGTTCACCGGCCTCCTGCAGGCCGGGGTGCAGCACAAGGCACTGTTGCAGCACGCCGGGGCCTACGCCGGGATAGTGGACGACGAGCGCCATAACTATATTTATAGCAAGACTGTGTTGGAGGATTCGGCGTATCATTATGATAAGAAAGCAACCTCCCATTTTCTGGATCGTCGATATGTATTTGATATCTACGACTCGGAATTCGACGCGGCGACGGAGGCCGCACTCCGGGAGTGCGCACGCGTCTGCCAGGTGGTCGCCACGTACAAGGACAAGTTCGAGACCTTCGTGTCTCCGCTGCTGGCGCTGAGGGTAGTTCAGGTCACGCTGTATCTGTGCACGCTGCTGTATGCTGCCAGTGTGAAGTTTGAATTGATCACCGTCGAATATTTGGCCGCTGTAGCTTTGGACATCTTTGTATATTGCTATTTTGGCAATCAAATTATTTTGCAGGCGAGTCGCGTGTCGACGGCCGCGTACCAGAGCGCGTGGCCGGCCATGGGCGTGCGGGCCCGGCGGCTAGTTCTGAACATTCTGGTGGCCAACAAGCGGCCGGTCAACATGCGCGCTGGCCGCTTCCTGCCCATGGACTTGCATACTTTTGTTGTCATAATCAAAACTTCATTCTCCTACTACACTCTACTAGACAAGATCAATCACTAGTCATAAAAATATGGGTTGCCATAGTAACGTGTGCGTCACTTTTGTATTGAGCTCTAACCCATTGAACGCTCAGG

>comp41607_c0_seq3_GmolOR33
CTTACATAAAACATCCCCACTAACGCAAAACTTCTTCAATTATAATTTCTGTTATAATATTTAATTCATAAAAAAATGTTGAATTTAAACTACGACGAAATGTTTAAGATATCCATATTGGCTTTAAAGATAAACCGCTCGTACCCAACTATATCGAAAAACAAATTGTGGTTGTGTACCGTGATTCCCCTACACGGCCTGTTCTGTTTCGTCTTCTGTTTAATTTTTAACAGCATGCTATTCCATGATATAAAAAACGGCAACTTCACCGCGGCCTGCACCAGCGGCATATTTTCGGTCCTATTCTTTTGTGTCTCCTTCAAATATACGGTTATGCTAATCAAAACAAAGGCTATAACATTTGCTATAAACAAAGTAAAAGGCGACTATGCTTCGGCTAAGCTGTTATGTCCAGACGAGCAAGATATCACCTCTGAATACGCGAACAGAGCGAATTGGGTCACCAAGATATGGCTTCTTACGTCTTTCTCTGTCTTCTCTGTATTTCCATTGCAAGTTATAGTGCTGTCTATCTACTACTATGCCATCGGAGACTTCCAGTTCGTTCACATGTATCAGATGACATACCCAGAGGCCCTGGAGATGCGCAAAAATGAGACGTACGCCTACCTATTCCTATTATGCCTACAGATTTATTACGGGGTGTATGTATTGCTCATGTACGTGGGATTTACACCTTTGGGGTTGATTTTCATGCTGCATGCGTGTGGTAGGATAGAGATCGTGAAATATAGGATCGATAATTTGTTCAAAGGGGAACACTATGACCCAAGAGAGATTCAACAGCGGTTGAAGAATATTGTTATGCCGTTGCAAGATGTACTGGATTTTGTAGATCTCTTAAAGGAGACATTTCGGGTTGTGTACGAGGTGTACATGAAAGCTACAACTATTGTCATTCCGATCGCATTGTACGAAATTCTTGAGTCGTTAAAAGAAGGGCGCCTCAGCATAGAATTCATGACGTTCATTGTTGCTGGGGTCGTGCTCTGCTTCGCTCCGTGCTACTACAGCGATCTTCTCATGGAAAAGTCTTCGAATGTCCGTGTACGCGAGTGGCTGGGAGGCTTACCCGGACCCGGCCATGCGCCGGACCTTATGCATCATCATGTGCAGACTGGAGAGAGACGTGGCCATCCGGACGCTGTTCCGGACCGTCAACCTGGACGCCTTCTCTGAGCTGTGTCACCAGTCATACGCGCTCTTCAACGTGATCAACGCTGCTTGGACGTAGTTTAATTGAATATTTATATAGGTACTTCTAATTGGTTTTACCTAATCGATGTTTACTTCATATTATAACAACTAACACTCACAAATATTTTATCGCTATCAACCTATCTTGCACTATCTTTTAATTACTACTAACTATATAATTCTTTGATTTGATTCAAACTTAGTTAAGATCCGTTTACCTATGTAATACAGTTGAGTTTATATTAGATTTGCCTAGGGTTATAGTCTAAATAAGTAATATGATATGCCTATCTATTCGTAACTTGTATAAAAAACTGTTTACTTGTTACCTACTTACATCTTTTGTTTCGACTTGTTACTTAAATCGTGTGTCTAATTATTAATCTATCGTATTTATTCGAAGATTACCACAATAAGTGAGTTAGGTGAGAATGCTCAAGAGATAACGGTTCACGTAAGTGCGATATTACAATAAAATTAAATGTCTGCTGCCAGCGATAATTTCGATAAATTCATGATTTGGATAAAAGTTTCAAGGCCTTCTCGGAAATGATTATGGCATTTATCCATTTATTGCATTACCTATTTCAGCCACGAGAAACGACAAGACGTCTATTTGTAATGCGTCTGGTAGATATGCTTTTCTAATAGATATGCAGTTTTTACTGATTAGTCGCTAAATTCAATCGTTGCGAGTGCGTGTAGTAGAGCATGGAATGATATTAATTGCTTATTTACTATCTAATCAAATAATTATCTAAATCCCGGAATTTGTATTGTAATGTACTCACACACAGTACTTACCTCATAGTATCTAATATGTAATATGGCTCAAAAAGCATCTACAATCATACATTAAGCAGGACACAATTACCTACTGGTAACCTATCACATTAGGGGTCACAAAATCGGAGCGTGTCCCGGCTTAACTGATTGCTTCACTTATCCATAGAGTATATTGAATAGTAGGGTAATCCATGGTTCCTTTTTATTGTGTTATTACCTTAAAGCAAACCCTTTCCAAATCTCAAATAAAGCTTATTATTTTGTTTATTAGGTTCTTGGACCCACAGGAATTGAAATACCCAAATTTGATTATCATTTTGCATTACATAAGTATTTATTACTATTAAAATGTATTCAAAC

>comp38817_c0_seq3_GmolOR34
CCCTTTACAAGGGATAGCGGGCCGCTCCCTGAGTTCGGATAATTCTTACCAAGTGTCCATTGTGTTCATACACTTTCGGAAGTCGGAATTGTCGCTACTTTTATTTAATAGGAACTGCGAGTGAAATTAATTCGGGTACACCTTATAAAACTTACCGTTATATATGAATCATAAGACAACTCTATGAATCCACAACTCTTGATTATTACGGGCTTCTGGCTTTGGGCCATAGCGATGAGTACCGTTCGCCGGACGCGGTAGGAACACTTATGTGTACAGTTCTGCCAACCCGACAGGAAGATGGCTGTCGGTAAATTTCCTGCCTCAACAGTGATGTCTCCAGCGTTCCACATGATGATTCCAGTGCTGAACAGCATAACGGCGATGGTGACTGCGATCGGTAATACTTGGCCCAGAGATCGGTCCGTTTGCTTCAATTGCGACATGAGCTGAACCATGACATACACGTTAGTTACAATGTGTCCACTGAACAGCTTGCCGCAAGTTCTTTGTACTTGTTTAGTGCACCAAATCGTAGTCGAGTGTAAACTTATACCGAGCTTAAGAGCTCTTTCATATTTCTCTTCCTTCTCGCTTTGACTCATACTCTCCTCAAATATATTGGCAATACTCTTGAAGTACAGTTGCAAGTTTCTGTACTGATGGCTGAGAGATATGGTAATAGCTATGACCAGGACATAGGCCATGATGACTCGAATCATCCAGAGCCACCAAACAATATAGATACCGACGCGGCAAATGCTCGCTGGCAGCGTTTGGTCATGGACCTCGGGCCAGAATGTTATCATGGTGACGAATGTACCATCTGAAAATAATACCTGTGAGAATCCTTCTATACCGTAAAGTAGAAGCGAGTTGAAGCACAGACATATAAGCACACACGTGAAGAATTTGGTGCGTTTTAGCATGCGTGTCTCCGTATCCTCATCATTGAAGTCTTTCTTCAAGTCCACGGCCAGCACAAACAGTAGCTCCGTCACGGCCTCTTTGTCGTGAATCAGACTCCAGGTGAAAGAGTAAAGGATGATGTGAGAAAACGGCATGAAAACCTGATTAGATTGCTGCTTCTCCGTCAAGTTATGTTGGGTGAAGAACGATCCTAACTCCGACACCATGAACAAAACCACAGCCCCATTAAGCACTTTTATCAGTATCCGGTATGCCTTTCGGGTTAGTTCTGGTATACCATTGTCGTCTACCCAGAAGTTCGTGCTGCTGCATAAGAAGATGAATTTATCCAGTTTGCGGAAAAGTTCTGTGGTTTTATTTTTCCGATATTTTCTGGACTCCATTTTGTTGAAGCGTTTAAGTACGAGCGCAGATAAGTCAGTTAGTGAAGGGTTGCTTGTGGTCGACATTATAATAATTATAGTTAAACGTTAGTTAAATGCTTG
>comp41935_c2_seq6_GmolOR35
TCTCCTTTATTCTCTTGAACAACGTGCTAGCTACAATAAATTTCATTTTTATTCCCAGACAATTAGATATGTTTATAGACGAAATGATATTTTATTTCATGGAGCTAGCTGTAACATCAAAATTTTTTACATTCCTATTAATGCACGGAAAAATTGTAAAGATTTTGAATATGCTTGAAAGTGATATGTTTCAGCCTAAAACAGAAAATGGCTTAAAAATAATTGACAAAGCAAAAACATTCAATGTGAGATATTTTAAAATAGTCGCTTCGGTATCAGCCGTTGCCCATTTAACTCATGTTATTCCCCCTATATTATTGCATTTTATATTACATGCAAAATTAGACCTTCCCGTGAGCAGTTTTTCATTTCTATCTGAAGATACAATACAAAAATTGATATACCCATTATACGAGTTTCAAGTATTGTATATGCATTCTCAAGTACTTTTTAATATCACCATTGATACTTTTATTATTGGTGTGATCATATACGCCATTGCTCAACTGGATATACTTGACGATAACTTACGAAGAGTTGCCGATAAAAAACCAAAAGTTACTCAAGCTAATGATTTTATACACCGAATGGAGAAAGATGACTCAATAGCGAAACTTAATGATTCAATAGTTCATTACGATGTATTGGGACAGTTCTGTGATTTAGTCCAAGATGTATTCAGTATCATATTGTTCGTGCAATTCAGTGTAGCATCTTGTATAATTTGCGTTGTCCTATTCCGGTTCACATTACCCGCGCCATGGCAGTACTTCATATTTTTAGGGTCGTATATGTTCATTATGATCATTCAAATTCTGGTACCCTCATGGTTTGGTACCCGAATCCAGGATAAGAGTCAACTGCTGTCCCAGGCTGTGTACGATTGCGACTGGACCGCTGAGTCTCGCTACTTTAAGAGCAGTCTGCGGCTGTTCGTGGAGCGAGCTAACAAACCTCTCTCGATAACGGCCGGGAAAATGTTCCCACTCTCGCTTACCACTTTCACTTCTGTCATTAACTCATCGTACTCATTCTTCACTCTGCTGCGCCACATGCAATCTCGTCAAAATTGATTTGTATCGTTATAATTTTTTACCAGGTACACCATTTAATACTTAATGTAATCAATTTCAGTGTAAAGTTGACTCAGTATAAATTTGGTTAAAATGAAGGCCTCCTCTAAATTATCAAACCAGTA
>comp40388_c2_seq1_GmolOR36
GACAAACCATAGTTGCATTTGGCAAATTTTGATCTCTGAGTAGCTAGAGGCTATAGCTTAAAATATTCTAATTTTCATCCAACACCGACATTACTAGAGTGAAGAATGACATACCGGTTTTCAAAAACCATGTAAAAGTAGGGGCCGACAATGTGATGGTCCCAAATATGTAAATGGGCATTCGTTGACTCAGCGCCATTTTGAAAATGAGCACATGCATTTTGTGAGTCCTGTCGAATATGTACCAGTTCTCCGTAACTGCAGTTTCTAGTCGAGCGCATTCATTCTCAACCTGTTGTCCAAGTATGCAGAACATGAGAACCACCATGATGAAGCAGAGCTCATGCACGTAGTATTTCATCGTTTCAGGAGATGTTTTATCGGAGATGGCAATCTTGACTGAGCACACACACACAAGCATGATCGCGTCGAGTATTAAAGCCAGGTAGAATGGGCGGCATATAACGTTAAGCTGGTTGCTGAAACGTTTGAGTTTGATATAATGGTCGACACACTGTGACAGTATGGAGGTGCAGTTAGCCTGCCACCTCTCACCCCTTTGGCCGGTCATCTCCAACACCAACTCATCCAGGTTCAGTAGAATGTACGTTAGGATCCGTAGCTGTCGGATGGTCTGGCCAACTAACAGGATTATTGTTAGTTGGAAGCCTGGGTACGCTACGCAACACAAATAACCAGAGTAGGCATTAAAGGCATACGTTATTAAGTAAACGTTAAAATTTTTAAGACTCCAAGGCACCCACATCTCGAACCCCAAGAGTCTTAAGTCATCATCTTCCCTGGTAAACATACGCAACACAGAATCGCTCAAATACAGCGTCGCGCACGCCCACACGCAGAAAACATAAGTTTTTAACAAAACCCTAGTTAGTTTGAGTAATTTCTCCTGGGAGTTCACCACCATCCCTTTCAACTCATTCATCCGCCCCGTCTGTTCTAATTTCAAAACATATTCAATCAACGGCATTTCCAACATGGCGTCTTTAAATCCCATTTCGTTGAGAAACTGCCTGAATTGCTTGCGGAAAACTAAACAGATGGCGAACGATATGAACATGATAAGACCTGTTGTCCAAATGCAGGCGCCTTGGATGCAGACGAGGATGTCAGACATGTTGACGATGACGAAGGAAGAGGTGAAGATGATGGTTAAGAAACCGATGAGGACGTTGAAGAGTTGTAAAGAGAGCCATAGCTTGGAGTCCCAATTGTTCTTGGCAAAGATAGTGATGCCCGTGACCGAGAGGACTCGGTGA

>comp44364_c1_seq2_GmolOR37
GTTAGGGATGAAGTGATGATATAAACAGATTGTAGTTCAGAATTCACAATTACTTACTAGTAACCAATTACTTTCTGGGAAACTACAAACATAGTAATGGTTCAACATTTGTTGCTAGGATTAGGAAAAACCCAGAAAAACCTAATCAAACCAAATCGTTTTGGTGTTCATGATGCTTTTTAGGTACAGTCAAATGCAAAAATAAAAATTGCGACAAATAGTGATTAATGTTGTGTAGACAATGGTACCCTTCCTGCGCGTGTACTACTCGGACTTTTGCTAGGTATTTATTTATATTTGAATGTTTCTTTAAGTACATAAATACGTTAATATTCATGGGGTTGGTATGGTTATATACTTCTAATGAATTGAAATAGAAGACATATACTTGTGTATAAAAAGTGACCATGCATCAGGTCCTAATAGATAATTACTAATTGGTTCCTAATCGCATGATCCTTGCCGGCAACTAAGATAATATTATAAGTATTTTTTTTTAAACGTAACAAATTAATATATAAGCAATTGTACATTTCGATCTTCTAGTGGCTTAAAATAGTAAATTTGTGCTTATAAGAATATATTTTGACTTTCTCTTCTAAATAAAATGTGCGAACGCAGATTACTTGTGGTTTCTAGTTCATCGTAGAGCGCAGTGCCATGAAGGCCGAATATATCGACTTGATCACAGACATCAGACTAGTGTAACTAAGCTGCGCGACACCTCCCGCCGAAAGCACCATCGTATGCGAATTTTTGAGTATCAACAGGACAGTCTTCATATTTGTCGCGTCGAAATTCTCCCACTTACAAGAGTATACTGCTTCATTGAACATCAAACTCGCTTCCATGAGGCGCTGCCCCGTAAAACAGTCCATAGATACCTGATTCAAGGCATAAGGTATTTCAATATACTCGTTCTCTATACCACCAAGCAATTCAGCGATCAGGGCCATGCCTAGTAAACAGAATTCTAACGCAATAGCGTTGCTGAACATGCTTTCCGTCAACCTTATAAGACATAAGTTGGCGGCATGAGCTTGAATTATTGATTCCAGCTGGCGTTTAATGAATAAGTTTCTCAGTTTATCTACATCTTGGCCATCCTCGACTGGTAATGCTAAAGCATCTTTCCAAAGATCAAGCATCTCTTCGCTAAGGGTTATCATTTGCGCTTCAACATAGCCGCAGAGGGTAATCAGGAGAGCGGCAATACTTCCAGAACAGTATACTGTCAACATTATTGTAATCCAGAATAAGATGTGAGCTATTTCATAGTTGGGCGTTTCGAACATTGGTTCAAGTCCGTAGATCACTAGCGTGTCCTCTGCCAAGTGTCTCCCTGGGAGGAGTAGTGGCATCAGACAATACAAAATGCCATTGACCACCAGCAAGATCCATATTGTGGACGCTCGCCGTTTGATGACTCGCAAATTCTTTACAAGGCGCTGGTACATTCTGCTGTCGCGGCATATGCGCTTGTCGTATGATAAGTACACGTGTATTGTATTCTGTACATGTTTACTGTTAAAAATCAGGAAGAATAGCTTCAGCAGACCGATGATGCAGGCGCAGGCCAGCGACAGCAGCACCGCGTCAACCACTGGGTCGTGGGTCTTACGCCAGAACACGTACCACAGGATGGAGAATACATACACGTAGAAGTACGTTATTACGCTGAACACCGTCCATATCACGGACAGTATAGGAATCTCTCGTTTTTTCCCCCCGATGTACAAACCTAAGTGCTCCAGCAGATCTGCGACGTTACATACCATCGTCGGCAAGTCAGAGTATTCTAAACTGTACGTACGCCACCTCTTCAAAGACATGTTTTCTTTAGTCAGCCCTGGATTTACTTAGAGGACGAAAATGTTTTTATCTGCACAAGAGACATAAAGCAGTATTGAGAATAAAAGTGCACTATTACCGTGACAA

>comp44203_c1_seq3_GmolOR38
CCCTCAGCGGGTTAGGACATAGAATAAGTAATAAAACTAACGAAAATTTGTCCATTGTTCCGTAATTCAGGGTTTTAATGTTGTGTGTATATAGTTTCCCAGTTACACAGGAGATAGCGCTGTTAAATCATTTATTTCGCAGCATGAGCAGTATGTGGGAGACGTTGCAGAAGTTCGGGTTGGCATACTGCGACCTCCCGACGATGATGTGGAACGTGGAGATGGTCCTTCGAGTGGTCGCCGTGAAGATAGAGGGGAGTGCCCGACCAATCCCCAGTGCCACTTACGTCCTCACGGCAATCACCATAGCGATTTACGGCTTCAGCTACCACGCGTCTACCCTGGCGTTCGTGCTCGTGGACTGCCGGGAGACTGGCGACATCCTAGCCGGCATCATCGTGGTCTCCATCACCATGACCAGTCTGATCGGCTTCAACAAACTTTTGTACATATACAAGCACCAAAAGAAGGTGCAGGTATTAGTGGCAGAGTACATAGCCTACGATCGGCTGCCTTTGGCGCCAGCTACAACTGGCTTGATGGACACAATCATGAGGGGTGTGAAGACGAGATTTTTACTCTGTATTGGTGTCATGATGGGCAACTGCTTCTTATTTAATCTCCAGCCTTTTGTGGGCTTTATATTAAGCCCTTCACTTAATATATATGACAAACAGTTGGTTTATGGTTTAAAATATTTTCTAGGAATAACAAATTATCAGGTTGCTGTAGTCAGCGTAATTACTTGTTCGACGTTCATCTGCTACGTCACGTCGACTATTACTGGCCTGCTGATCGTTTTTACTGGCTACAATGAGGCCAGATTGTTAGTCCACAGTCAGGAGATCCGTGATCTATGGAGCGATGCCCTTAGATACTACAGAGAAAATTTTGATGCAACTTATACAGGAAATCACAGTAACAAAATCGCCACAGAACTGTTGAACAAATACGTTAAATATCGACTAACTTTTATAGTTAAAAGCCACGCGACCAACATTGATCTTACAAAGAAGATAGAAGATATTTTTCGCAACACAATTTTGGTAGAATTCTTACTGGTATCTGCAGGGCTCATAGTCGATCTTCTCGGGGGCTTGGAGGACACTTGCATAATCGTGCCTTATGCCTTAACACAAATTGGTATGGATTGTTACGTTGGACAGAAGTTGGCAGATGCTAGTCGTATTTTTGAGAACGCCGTTTACAACTGCAAGTGGGAAAATTTCGATATTCATAACAGGAAAACTGTGCTTTTTATTTTGAAGATGTCGCAAAAGACGCTCTCGCTGTCGGCTGGTGGAGTGGCCCCGCTGAGTTTCTCGTCCTTAATGGCGATATACAAAGGTGTCTACTCCGCCTACACTGCTTTAAGATCCTCAATGGTATAAACAAACGCAACAGCTATCGAATTATTTATAGTTTTGTGTTATTGTAAAATTGTCGTAGATTTAGGCGTACGTAATGTAATGATCCGTAGCTTTATGTAGTCGCCCACTATACGTTTACATCGATCACATAAATAAATAGTGTTTAGAATAAGTAAAAAAAAATGTATTAGATGATCGTCGTGTGAAGTTGGTGGAAATAGCAGAGATGATAAACATTTCAAAAGAACGTGTTTTGGACACCAACACTTGGAAATGAACAAGCTCTGTGCTCGTTGGGTGCCGCGTCTCTTAACAGACGAGCAAAAACGAACCCGCAAGGATGTTTCGACGGAGTGTTTGAAGAAGTACAGGCATAATCCTAACGAGTTTTTACGTCGATACATAACGGTTGACGAGACGTGGATCCACCACTACACGCCTGAGACAAAAGAACAGTCTAGGCAGTGGACAAATCGGGGTGAACCTGCCCCTAAGAAAGCAAAAGTGGTTTTGTCAGCCGGTAAAGTAATGGCAACCGTATTTTGGGATTCTAAAGGACTGGTTTTCGTGGATTACCTTCAAAAGGGAAGAACCATTAACGCTTAATATTATGCTGATCTGCTAAAAAACCTCGATAACGCAATCAAAGAGAAAAGGCCTCATTTACATAAGAAAAAAAAATTACTCCATCAGGATAACGCCCCTGTTCATACGGCTAAAATTGCAATGGCTAAAATCGAAGAATTGCACTACGAATTGTTACCCCATCCCCCGTATTCACCAGACTT

>comp40263_c1_seq4_GmolOR39
AGTTTAAGGACATACCCGGGTCCAGATTATTTAGCAAAATATTTACAAATCCGACAATGACATTGTGGAGAACTGCCCTTGAACATTTTAAGAGTTAGTCTCGTTCAGTAGTGTAAAGAAACTGTAGCTGGTTTTTAGAATTGCAATGAATGTGTTGAGCGACATTTCGTTGCACGGCCCGGCTCTTAAAGCCAGTCGTTTCGACACAGTGAGTTGCAGCAAAGCTACTTCCTTCTGTATTTTCGGATCTATTGTCGTCCATTTGCTTTCAAATATTCCGGAGCTAATTGATAAACTCTCTACAGTTACTTCATTGCTGAACCAATAGAATGTCAATAGTTGTATTAAAATGGCAAACACGAATAGCATGGCCCCCATCATTACTGGTAAGTCACCGGATGCTTTTGAAATTTGTATGATACAAGAACCAAGGTTGATGGACGCCACAATAAGGTAAATGAACATCACTGATGATAATACTTCTTGGAATAAGTATAGGTGCTCGATCAGGGAAGTATGAAAAGTATGGCACTTTATAATATTCTGATGGCTGCGGGATTTGCTCTGCGGATCTATAACTTTGGTGCAATAGATGCGAGATATCCGGAGTTGGCCGGCGAAAAATATTAATGTGGATATCACCAACGAGTCCCACGATATGACGTAAGAACTCATTATGTTACCCAGGATTGTCTGCAGAAACATGGAGTAGTAGTATCCTGGAGGGACGTCTTGGTTGAAAGGGAGATAGAAATGAAAAAGTGGCACGTAAATATCAGTTCCGTTCTCTACGATTTGCTTTTTCTGGTACGGCTCAGTGAACAAGCTGATGTTGCAACAGATAGCCATTATCCAAAATGCGTAAATTACTCTTCTGCTCTTTCTGATGTACTCGTTAAGTTTGTCTATTACTTCATTATCTTCATCAGAAAGTTGTTGCACCTCAGTGCGTGATATATAAGTGATTAGCTTCGTCCAAATGTGTTGATCTTTTCGGAAAAAAATTGTCTTTGGCACGCCCATGTGAAACGGAGCAGTTTGAAGAATGAAAAGGAAAGCGCTGAGATCTAAGCCAATAGCGCATTTTACGTACTGGCTGAAGAAAAAACTCATGGTTATATAATATACCACTTGTTTGAAACGGGTGGATTTTAATTCCGTATTCGGGCGCCAGTAACCCGTGAGGTTTAAGAAGCGGAGATATGGGCCAGCTGAAGGATGCCCAGGGTCCTCAAGACATCTTAGCGCGTATTGAAGAGAAAAACGTGATACTTTATGTTTTCGAATCCATTTCTCTCCTTCCGAGATTTTTGTATTTTGAATTTCTTCCATAGTTAGTCTAGCGCTGTCTGAATCTATTGGATAAATGAACTGTTATCGTGCGATTAATGTCTTGAAAATTG

>comp43824_c0_seq2_GmolOR40
TTCAGTGCCATATGTCATTAATAGCAACACACACTGGTCAGACTTTCGACTTGAGACACTGCGGAATATTGTAAGAAAATCGATCGATCCTTCTCGAAATTGGACCTGGCTAACTGGGCTGTTTACCCTAGGTATACTTAATCGTCTATAGCTTCGATTGTTAAGTCTATGATTGGAGTTGGTACAATATGGGCATTTGACATGATCTCGTCTTGTCCATGTTCATCCTCAGACCAAGTCACTCAGAGTTAGTCAGTTGATATGCGTCACGACTTTTACATCGAGTTGCTAGTCTCTGTACAATATCTTCGTACATTTTTTTACGCAGAGGCCAGCGGTATATTTATATGCCAACTCGTGGTTCCTACCGGTGTATCTAAGTAGAGGACTTTGATGACTTAACATAAAGTATGATGTGTAAACAGTGTGATGTACCTACTTGCTTAACAATAATGTTTTATTTACTATTAATACTGTCTTGTTGTTTACATAGTTTCAAATCAGAAACACTTTGATGTACATACTGTAGGTATACTTATTGTTTTTAATAAATACATATAATAATCTCTACATTCGATATCCTAATCAAATCCTACAACTACGTCCCCGCGACACTTTGGGCATAGTTTGAGAAACCTTTATTTTTTTCTTCAATTTATGCATCATATACGCTGGTGATAAGTGATAGGAAAGACCAAGTCGTGTTCAATATCTTAGTAAAGGTTTCCAATGATACGTGTGCAAAACTCGTAGACTTGATGTACTGAGCCTTCTGTGACCTAATTATGATAATAAGGACGCATTTCTTGCATTCCTGGGATTTCAGATACCATTTCCCTTCATAGATTTTCTGAGCGATATGAAGATTAGCATCAGTAAGATTTTGTCCATAATAACAACATGTATAAATGCAGAATAATATTATTAAGCCAGCACACAAGTTTTTGATGCTTTCAGGGCTGCAGTGAATTCGAGCAGCAATACCAAAAAAGCATATGGTTGCAGAAAAAAACGCCAAGTGAATTAAGAAGGTTGCACCAAATGCATTGCCCAGGTCTACCATTAGCTGTACTAAGTTTTGATGATGCTGAATTAGTTTTTTTAACTTCTCCTCCGAGTTATCGACATCCTCATCGAGTGAATGTTGTAGATCGTCTTGCAGGATCACGAACAATAAGCGGAGGTAGTTCATTGCGGCGTTCATTAGCAGAAGGTCGAAAGTTACTATGTAGCCTATATGGTGAAGAATTAAAGAGTCTGCCAAATACACGAGGGTGTAGAGGAAAATGTTGTCATCGAATCTAAATGGCATCACCATGTAGAATGCTGTCACAAAAGGGACACTTTCTTTAAGAATAAGATGTTTTACGACCGTGTAAATTACACGCGGTGCCAAGTACAAGAACACGTAGAAGTTTAATGATCTGAAAAATACTTTAGTCCATTTGAAGAATGTTGTAACATACTCGTGTTTGACTGCAATCATGTGCGGACGCAGCTGATCGTCGGTGCGCCACTTGGATCCCATGCGTAGGATGAGGTTTTTAATTAACTTTCGGTTTAAACGCAGCTGAATTAACAAGAAACTACCTTGCCACATGACAAGTGCCGCTGATAAGTCAGTGGAGATCTGCACTAAGTCAGCTCCCTGGCCAATCCTCTCGACCACGCCGAATGTGTGGCTGGTCGCTGCCAGAATGTTCACCACCAACTTAACCCAAGACAAACACCCCCACCAAAAATTATCGTCCATAATATAGATCTGATTAGATTTTATTCGGTCTAATATGAACTTATACGTTTCTTGAAACATTGGCTCGAAATTCGTAAATTCAGTCATG
>comp38057_c0_seq1_GmolOR41
TGTGTGCAATATTATAAATCCAAATCCGTTTATTGATCTTCGGGCAAATACACTGTTCGTAGGATTGTAAAATATGACCAGGAGTTACTGATGATTTTAGTAAATCCTTCATAGCAAATTACTGAATATTTAAAGGCAGTCAAGCGAGTAGGTTTTCGAGTTCTGATCATCAACATCAAAAGAACTTTTTGCGTATTTTGATTCATTTTATACCAATCGCACAGAAACGCTGATTCGCCCACTTTGATACTCGCTCCAATTAATTTCTCTCCAAAAACGCTCATCATAAATAGTTGAAAGAGAACTGAGGCAATAAACAGCATACAACCGGGAACATTGTTCCAATCACCTATCATTAAGTTAAAACCTAGTGCGCATATTTCAATCGATCCGACCAGCACATTGAAAAAATTTGGCAACGTAAAAATATCCTCCAACTCTTCCGCTAATTCAAGAACATTC
>comp38057_c0_seq2_GmolOR42
GTAAAAATATCCTCCAACTCTTCCGCTAATTCAAGAACATTCTGATGTTTTATTATTATCTGTTCTAATACACTATTTGTAGGTTGTTCTAGACATATGATTTCGTTACTCAGAACTTCGAAGATAGTGCATACGTAAGACGTCAAGGTAAAATACAAAGCGTCCACAGAGGTGAAAAACAAGACGCAAATGAATCCACAGATAATTGAAAATATATAAACACAGGTCCACGTCGGCCACATTTTGGTAGAGAAAGGCACAACTACAGCGTATGGCAAAATAAAAATCTCTTCTTTCGTCATCAGGTAATGATACAAGATATAAAATGGAGTCGAAAAATTATACACACAAATCAATACAGCGTTTAAAATGAAGTAATATTTAATGAGATTTTTCAACAGATTTATATCTGAGCTTACGATATCTGCTTTTATGGGGTCATTCAAGTTTTGTGTACTTGTGGAATTTAGTTTACCAGCCAATGAAAAAACTGTATTTTTCTTCCAAGCCAGGGCCGCTATTTTCAAAAGCGATAAAATCCCAACACAAATGCATGGAGCCAGACCGGTTAGTTCTAGAAAATTCTCCGGCGCCATGTTAACGATGAAAAAAACCAATTCAGATGAAACCATTGTGAAAAGCATGGCGTAAAAAATGTAAAATGTCACGCCGATTGTTGGTTGGTTTTCTCGAATACCCATGACTGATAGGTTTATCCTGGTTTGGTGGAACACCTCGGTGAAAGTAGGAGTGGTCATGTTAATGCTAGTTCG

>comp33512_c0_seq2_GmolOR43
ATGACTTGCATTCTTAGTATTATTGATACTTGTAAGAATATACTTAAGGAAGATTCAATATAGGTGTTTGTGAATAGCTGTGTTTTAATGCAGATATTTTAACAAGTGAAGTAAATTTAAATGGCTACTGTAAAATAGTTAATGCTTTATAGTAGTCATTATTCAATTTCTTTAAAGGTGCATTTACATGAAGCTTGCTATTTTTTATCTATTTAATAATAAACATATCAACATAAAGAGTTTTTTTAATGGTGCTCCTACACTAGCTGTTACAAATGTTATATAACATGTTACATGACATTTGACATGACAATATTCCGTCCCTGAAAAACCATGTTATGTAACTCTGTCATGATTTGCGCTCAGTGGTATTTCCGGACGGATACGACCTCACACCAGTCATACCTTCAAGAAAAGAGCGTAGTCCTATCTTTAAGGCCGGCAACGCAATTGGAACTCTCCTGGTGTAGCAGGACTTGCAGGTGCCTATGGGCGATGGTAATTGCTTGCCATCAGACAATCTGTCTGCTCGTTTGCCAACTTTATCGTAAAAAAATGGAATGGATGTAAGACTGCAATCAGTAGCAAAGGTACTAGTCACGAAAACAAGCTTCCCAAGCATGCCAGGGGCTGTCCACGTATTACGGCATTTCGTAAACGATATTCTGACATTTCAAGTATTTGATACAATATTTAAATAGTAGTCACTTGCGTCAATGCCATGCATAATTATATTTATCT

>comp34069_c0_seq3_GmolOR44
GGCTTTACGAAACCATTTGAAGCGTATCAGGAGACATTCTTAAATTACCCGAGGAAGGCTCCACTTGTTTTAAAATAAACGGAATGATGAAATTTTCCAGCGAATATATGAGGGAGAAATTTTCATTTCTCACTCCTTTTCTGCCGTATGGCGTTCTCGAGTCGTGGGAGGATCTTAATCCACGACTTTATCACGCAGTGCATATTTATTGGCTGAAATTCTACGGGCTGTGGTACAATACTGAACCGAAAACCAGTATACTTTTCTGGGTGCGCATAGTTTACGCTGTGGTGGTGCTCTGGCTCGTATGTTTCTTGCCTGGCGTAGGTGAGGTCTTCTATTTACACAAACGGCGAGATAACATTGGAGATATCGCAGAAGGATTGTATTTGTTCCTAAGCGAAATGTATACGTACATAAAACTGTCAGCATTCTGGTTGAAAAGGAAGGATATAATGGCGCTTCTCGAGTATCTTTATCGGGATGAGTTCAAAGCGAAGGAACCTGAACACAGAGAAATTCTACGAAAAAGTATTAAGAGTGCCCGCTTCGTGATGACTTATTATTCGACCATGTGTGTGGGTGCAGTGAGCGTGGGAATACTGATGCCCCTCGCCGAACAGTTTGAGGTTCTGCCTACGAACGTTGAATATCCATATTTCGATGTGTATAAATGGCCGGCCTACGGAATCATTTACATCCACCACATATATTACAAACCAGCAACGTGCATTATTGACGGCGTAATGGATACCATATTGGCGGCTTTCATCGCTTCAGCCATTGGACAAATAGACGTGCTCGCTTTCAACCTTAAAAACTTCAACCTTCTCGCAGAGCGTCGATGCAAGATATTACCGTACGCGGGAATTAGCAAGAAACCAAGCGCAAAGCCTTTGACCACGGAACACGGAGTTTGCGTTCGCGCCGTGCTTAAGGACATCATTAAGCATCATAACAGCATTATAAAGTACGTTTCCCTGATCGAGAGCGCGTTCAGCCTGGCCTCGGCTTTGCAATTAATGCTGAGTGTGATGGTGCTTTGTTTGGTCGGGATACAATTTCTTTCGATTGAAGAACCAAGCAGCCACCCCATACAAATCGCTTGGATGGCAATCTACCTAACTTGTATGCTCATTGAAGTATTCATCATCTGCTGGTTTGGTGATGAGCTTATATGGAAGAGCTGGGAACTGCACCAAGCAGCATTCGAAGCACCTTGGCCCTCGACGGATCCCAAAACGGCCATGTTTATCGTCATCTTCATGGAACGATGCAAGCGACCTCTCCGCGTCACCGCCGGCAAGATCTTCACCCTGTCGCTGGACACTTACACTAATCTTATCAATTGGTCCTACAAAGCCTTTGCAGTCATGCGGAAAATGAAGAAATAAACCATGGAATAACTTCAACAAAAAATAATTTCACATTTAATGAAAAATACCTTTTTAAACATTAGAATTCACCGAACAAGACGATTATTCAAGGAAGAATTATGTTTAATTTCATTCCTGATTTAGAAGCCTGGAGAC
>comp41837_c0_seq1_GmolOR45
GGGGTGGCAGCGAATGTGTTAAAGAAAACACAGGTCTATTTATTGCATATCTTCATCTTTATTCATATTAAAAAGTATTCTTGAATAGGTACAATAGAAATAACCCCGACTTTAAAAGTGGATTTTACTCTCAATTATATAAACGTGTATATATCTTGTGTAGCTACTTTAATTTTAATTTAATTACTAAAATTACTTAAAAATCACCCGATTATTCGGGATTATAATTGTTTAAGTCTCACTTCTACTTACATTGTATTTTGGTACATTTGATTAACTACCGATATATATGACCAAGTTGTGCCTAAGATCGTATAAAATGTTTCAAAGTTAATATCAGCATATCCTTTTGCTTCCAATTTGCATGGTTTTTGTGCCCTAGCAATAATGATAAAAATCATTTTCTTGAATCTTTCATCACCGTTATACCACAAGGTGTCATAGGCGGCGTCAGCGACTCCACTGCTCGTATTAATCAGAATCTGTCCCGGCAACATAATATAGAAGACAGCAAACAAGATTTCTAACGCAGCCGTGATGTACACGAACTTTTGAAACTTGTCAGAAATTACGATAAAAAGAAATCCATAGAAACACATAATCAGAGACGAGAACATTAATAGAGTAAACATAATATTACTAAATATCTCATTCAATGTGTCGGCTAACTTCAAAATTTTCTGGTGTCTCTTCACTACATTCTTAAGGTTGTCTATAGCTTCCTCCATCCCCGGTCCACTTCTCTCGACGGTCATATTCCGCAGGTCAACTTGCAGCAGCCTCAGCAGTAAGGAGACGTCGAAAGTCAATGTGAAGAGAAACATGTCGCAGGCTAGATAGCAGCATTCGTAGAGCACTGTACTTGCTAAACATTGCATTAAACAAATCAGCAAGTATTTCCACAGCGAGTTAATCTCGAACGGAAAGTGTTGGTGAAAAGCCAAAACATATGCAGCATTTTCATCGGAGTAACGTTTCACAGAGTAGATAAATACTGCCACACCGTTGAAGACTGTTAAACCGAATATAGAGAACTTGAATACAAAGTCACTTATTATTTTAATGCGGTGAAGCCAACTGTCGATGATAATCTTCTTTTCTAGGTCTTGTGATTCGCCTGGCCACAGCTCAGCTAGGCCGTAAACAACACTCCTTATCAGATGCTTCTTCTTAATTAAAGATATCTTAGATGCACATTGAATCATAAGACAGGAAGTACACATAACATTAGAAGTTTCCAAAATACCAGCATCGATTTCGTTTATTTTAATATAGAAATATATCAGGCCAAAGCAAAATACGAAAGCCAGAATAAAAAACATCATGAATTTGAAATAATTTTTAAAATTACTTTTCCCATCCTCAAAAAAGTCCAGTCCAATAAATCGATACGATTTGACTGGAATGATGATGGTATCAATGAAAGTAACAGGCAACTGTTCCAGTGAAGCCATT

>comp36742_c0_seq1_GmolOR46
ATCTCCGTGTTTTTATTCCTTTATCTAACATAACAATATACTTAGTATAAATTAATAATTACATTTGGTGGATATCTACTTAGTAGTTACAAACATATCGTATCGTCCCTGGAACCGTCCGTCGGTAACCGGGAGAACAACAGACAGCGCGCGCCACAGCGTCAGCCGAACAGAGAGCTCACTCACGACTCTTCAGGTACAGAGTGTCTTAAATAAATTATTGGTACGCCAACACTGATTTCATTTCAGAGAGGCACATTAGGGGGCGTCTTGCAGGGTTCTGGTGAAGGCGGGCGACGCTCATCAGGCCGCCTGGAACGATAGTAAGCACAGTATGGCAGTGGATCCCAGAAAGCAAATAGTGCTTCGCGTGTGTCCAACACTGAATCCAGCAGCTTCCCGACAGTAGCTGTGTGCCCACATCGAGTCGTCGATATCTGGCATAAGTAAGGCAGTGATACTCCTACACGAGCTGCCATTGCTACTATCCTATTCGTTTGACCGTTGTTAGAAGTTTCTTCTCGTACCAGTCTAAATGACATATGACCGGTCATAGGCTTCGATGGTGACAATGATGTTACGTACTTCTGCACCCACGCGTCGACCTCTTCATCTCTCTGCGGCACCAGGCCTTTTCTTACGGAATCTACACGGCATGTCACGTTATTTACCGCTCGCGATTCTTTTAAAGTCGTACAAGTTACAATCTTTTCTCCTTTGGGCTCCCTAATGATGACCCATGGCTTCTCTACACTTATTTCACGAGTAAATCTGAAGTTTGATTTGTCTTCCGGCATGACGAAACGAAGTCGGTCTCGAGCACCGCGCGCTCCAGCACTAGCGATGTAATACCGGCTTTCCCTGGACTCGCAGTTCTCGTACCACGAACGAACATCGTGCTCGCTGGTAACAACCCAAAACTCTGGAGTCGCCAAACCAGCCGCGCGGCAGACCCTTATTAACTCCAAAGGGTCATCCAAAGTTACGACATCACGAGCACTAGGCACGAAACACTGACAGCCCATTACTTCTAGATACGGTTTGGCGAGTGCGTCATAATAAGCCGGGGTCGAGGAACTCACGGGTACATAGAACACCGCCGATTCTCTATCCACTATCTCACGCAAGGCGCGTGCATAGGCTAACGGGTCCGCCGGGTTGGGTCGTGGAACCGTGTAGAATTTATTGACGGCCGCAGAATACTTCAGCAACGTAAATTGTCCCTCTAACTCGAACGCAACGACTCTTGCGCCAGCTGAATGGAAATTTCTCGCCAAGTGTAACGCCTGAACAGAACTTCCACCACTAATGAGGACGGTCCTTTGTGTTGCAGTTTTTTCTGAACGAAGAGCGCCTGCAATCAATTTTATCACTCCTATAGGGCACTGTATGCACTTCCAGAAAATAAACAGCGACGCCGCTATCCAGAGTGTAGGCAACACCACGAGAATCTGTTTCCAAGCTGGATGTGCGATGATACTCAGCAGAGCGAAGAGCGGTCGGAAGAAGAGCCGGGGTCCCCATGTAAGGATTCTGATGATGACGGGTAGCGGGGGCGGGCGCTCTGGAGAAATGGCGCGTTCTTCGGGAATGAGCGAGAATGTGGAGGAGAAGGATCTTCGTAGCGCAGTAAAAGGTGGCGGTTGGTGCGAGCAGCGCTTGACGCGCGGAGAAAACACGAGCTCTGTGTTAGAGCGCGCAAGGCGGCCGTACTCGGGCGCGCAGGCGGGCATGGCGGT
>comp41612_c0_seq4_GmolOR60
GTTAAGATAACGGTAAAGCTAGCAAATAAAACTGAAACTAAAACTATCATAATCGAAATGGCCAATTCATTAAGCTCTGATCGCCCTCGACGCTACTTTGGTATACATTACCGTCTATTGAGATTCTTGGGGTTGGGCTGGTGGCACCATCCAGATGAAGGCGATACCAGAAATTTTCCTGGCTGGTATTTATACTATTCAATTCTCACTCAGATCGTTTGGGTGGCGGGTTTCGTCGGTCTCGAAACTATCGATCCTTTTGTTGGCGAAAAGGATATGGACCGATTCATGTTCAGTCTCTCATTTGTCATCACCCATGACCTCACTTGCATCAAGTTATACCTTTTCTTTTTCAAAAACCAAGCAATCCAAGAGATCGTCCGCACCATTGAAATCGACGTTTACGATTACTATCAAAACATTGATAAAAATCGCAGAACAATCAGAATAACAAGGATAATGACAGCATCTTTCGTGTTTTTCGGATGGATCACAATTGGTAACACGGATGTCTATGGTACTATTATGGATTACAGATGGAAGAGAGAAGTGGCACTTTTAAATGATACTGCAGAAAAGCCAATGCGGACTCTCCCTCAACCTATATACATACCGTGGAAATATCAATCTGATGAATCATACATCGCGACGTTCGTGTTGGAGACAGTGGGCTTGCTGTGGACGGGACACATCGTGATGACTATAGACACATTTATTGGCTCAGTCATTCTTCACATGAGCTCACAGTTTGCGATACTACAAGAGGCATTCATGACAGCTTACGATCGCGCTCTATCGCAACTAATCTCAGACATGCCTTTTGATATTGATATGCAGGATAATTTATTGAGCGACGGGATTAACATTCCCAAGAATCATCTGGAGGCAATAGAAGCGAAGGTGAAAACATTTTACTCCGTCGTACAAATTGAATCAGCTATAGAAAAAACAGTAATTAATTGTCTTCGTCAACACCAATTATTGATAAGCTGTGTGGAAAAGTTCCGGGATACTTATTCCTATGGCTTCATGACTCAGCTGATGTCTAGCATGGCGGCCATTTGCGTCGTAATGGTGCAAGTTTCGCAAGATGCATCAAGTTTCAAGTCAATACGTCTGGTTACATCATTAGCCTTCTTCATCGCAATGATCATACAACTAGCTATACAATGCTTCACGGCGAATGAGCTTACGCTGCAGGCCGAGCGCGTTTCGGACGCGGTGATGCAGTCGAAATGGGAGAACATGACGCCCCGTGTACGGCGGTACCTCCTGATGGCGATGATGCGAGCGCAGCGTCCCCTGCGGTTGAGCGCCGCCGGTTTCGCTTACATGGACAACCGGTGCTTCTTGGCGATAATGAAGGCGGCCTACTCGTACTACGCCGTCTTGAGTCAGAAGGAGGTGTAGTTAGGCATTACGAAGTGAAGGAGATACGCCACATCAAGGATTTATTTTCAGTGCTCCGAAAAATAAGCAACTGCGGCTTTAGACCGTGAGCACACTAGCGTTTCTGTCACTTTTTTCGACGTTCCCATATAATATAAAATTGTGTTATTCCCATATAAAACGCGGCATGGCGATTACTATGGAGTCACCAGGAAAATGTAGAGTAGCAGCCGCTAGTGTGCCCGGGACCTTACTAATTACTTTAATATTTACTAAGGTTTATAC
>comp39091_c0_seq2_GmolOR64
TCGTGACGCAGACGCAGTAAAACCGTAAGAGCACTGTATGAAGTCTTCACCAAGTTCGAGTAAGAGTTGAGCGAGAGGTCCGTGATACCGCCCGCGGTTAGCACGAGCGGCTTAGACGCTCGCGTGGCGACCAGTATCAGTCGCATTCGGGCCCCCTCCATGGTTGCCACTCCGCACTCCCAGCCTGAGCAGTACAGCGCGTTGCGGATGTTCTCGCTCTGAATTTTAATCTCATCGCACCATCGGCAGACAACGAATAACTCAAACAAGTTATAACCGAGGAACAAGAGGCTCATGAAGAACTTGGTATAGCTCACAGTCAACGTCAGCGCTACTTGATATCCCGCAAAACAAATTTGCAATCCACTTGCCGTCACTTGTCCCAGCATCGGCAGGCTTATGGTCTTACGGAGTTCCATAGTGTGCATTAATATAGTTTTATGCTGTTTAACTAGGAGTCCTAGCCGGGATATATACACTTCTCTAAAGCGGCTGTCACGAACAAGTTGGTCTCTGCTTAAACCTTTGAAGTCCTTTTCGCAGTCGGCTACAATATTTTCGAAGCAGTCAGCCAGCACCGTGTACTGGCAGATGAGATGTATGAGATGGGCCTGCATGATGACATCGTTTACCATGATGAAAAACGCGGTGTAGTGGAAGGCAATGATGTGAACGGTGTATGCGTAGGGGTATCGCTTAGTCGTGGTGAAGTTCACGCCTAGTCGCAGGCCCACGGTCAAATTGTATTCTATGTCGTCCACCAGCGGATAAACGTACCATGCGGCCAGTGTCAAGCTTCCCAGTCCAAGCATTATCTTCAAGTAAGTCTCGCTCCTCTGGACCCAGTGTCCTACGAGCGCCTTTCTCTCGGGCGTCGACATGTCAAGGTTTGACACCTGCATGGACGTCGCTAATTTCTTGTAGACGTCTTCGTGCATTCGCATGTATCTATATCTAAACAAAGCCATTCCCTGTATGACGATTACATTCATCTGCTCGATGACTATATCCAGCGACGAGACGTATGTGACCATGTACCACAATTCGCCCACCATAAACGTTGCTATCATTAGCTTCACGGTGGTGCTGTACAGATTATAGAAGAAACTGTTGTCCGAGTTGGATAACCCTGCAATATAAGTGATGCGATATACAGAATCAAAAAATTCAGTTTCCAACTCCCCGCTTGAGTTTTCTAAGGCTTTAGTGTGGGTTATTGTCCGCCAGAGAAACATTAGGAGTTGTTTCGCCATTGTGTCACTCGATGACTCGGCTTCTTCTGTACTGACTAGAAACTT

>comp29992_c0_seq1_GmolGR1
CGATGTCTTTGACTCCGAAACCCTCGGAAATTTTACTGAGCAGGCCGTAGATAGAAAGTGTGATGATCAGAAACAAGTAGAGGCTCATGAAGGTGAAAGTATAGCAATTTGCGATTCCAGTATCCCGGGCCAGTTTGCTAAGGCGCAACCAGAGCGCGCGGTACTCGGCCACCTTTCCAGCTGGGCCAATGTTCCGAAGAGCCTGCTGAAAATCTTCTGCCAAGATGTGCGCGCAAATGCTAAGGGTTTCGCAGAGAAGATACCAGTAGCCACCCAGCATGTAAGTCAATATTTCCAGAAATACGTATGGGATGATCTGTAATAGTTTGAAGTGGACCATGGTGACATGAGTGATGATTACTGATGCCGTTGAAAGTGCTGGAATAATTATAGACATGGCCAGAGCTTTTTTATACAGTCCTACAGGAAGAACGCGGTTGGACAACTTTTTATAAGCAATCTCATATTCAACCCATCCATTAAGAACTTCAGCAATTTTCCTCGTTTCATACCACAATATAGGAACTGCGATCATTGGAAACAAGTACACTGTAAAAAGGTACTCAATTACAGCCTCTTCAAATTTTCCTTCTTGAGCGCCGGTTCTAACTATTTGGACTTTATTAAGCGAAAGATATAATAGGTATCCTATAAGGGAGAAGTAGAGAACGACAGAGTAAAGCATTGAAGGAGAGGCAGGTTGAAATTGGCTCACTCCTGGAACTGGTCTGGTTAATGGAAGAACACCCATGATCCTCAGGAGACTGAACACCGGCTTGATATTCTCATAAACAATGTCTCTTGAGATGTCGGGATTGACAATGTTATCTTGCAAAGGGGCGACTGCATTAGGCGACGGTAATCTCGGAGTACGATTGGGTGTAACATCCAGGAAAATTATTTTGTTTTTCGACTTTTCGTCCATTTGTGTTGCGATGCCATTGGGTATTGTTGGTTGATTTGGATATAAGCTATTGTTCGTGTAAAAAGCCATTTCAGCTTTGTTACCGGGGTACTAGTCGGGGTGACGTCTGAGCTGTAAGTGGG

>comp32055_c0_seq3_GmolGR2
TCAGATGTTTGAAGTACACCATTTTGGTGATAATACCGTGTTATTTCTCGAGCAAGACGACAACGCAGGTCTTTATTATTCGAAAAACTCTTCACGATGCGCTGAATAATGGCCAGTTTGATAGGTTAGATTGCCGTCGTTTGAAGGCGTTTTTCCAATTGACACGCGACAGTGAGTTTGCGTATGCACTGTGGGGTGTAATCAACCTCAACATGTCGCTGCCTCTGAGCTACATCAGTCTCTGCACCACTTACTTAGTCATTATTATTCAGTTTTCCAAATTCATTGATTAATATCATCAGATAGAGAGTTTGTGCACGCGCTCGAGTGCGTCGTGTGACTTAACTTGTCGTTGCCGTCGAGTTACATCAGCGCCTGAACTACTCACTTCTTCATCACCATATGGC
>comp39217_c1_seq1_GmolGR3
CCGATCTCTCTATGTTTAGTCTCAACATGTCTCAACAACTGTCATGAAAAAGTTAATCTACCCATATATGTTTATCTAATTATCTATGTTACACTGCGCTTGGCTGGCCCTCTTACGAAACAATAGGGCAGTTCATTTTAGCTGTCATATCTTTGAAACTGTATTAAAATGACCAAATATGTCGTCACCGCACCAATCACCGAAGCCACCAGAGGGCGGTCCAGTGTGGCCATGCCCAGCGGAGAGTAGGTAACGGAGCGCAGCATCAGCTGCCGGGAGAACAGCTCCAACCTCGAGGGAAGAGCACCCCCGGATGGCGCGTAGGTCATCAGCTTACAGACCAGCTGCTCTGTCCTTTTTCCCTCAGTGATAGTGTAGTGACACGGCTCAACCACGACCAACATGCGCAGCATATGCGTGATGCACCACAAAAACTGCAGCACCAAGAAGTGGATTCGATTCGTAGATACAATGATCTCCATGATAAGGAAGTATGGCGTAACAATGAGATGTAGCAACGTAGACAGCAGTACAACAATGAGTGGGAGGCCGTAGCTCCTGTCGATCCGTTGTACCACCTCGCATAGGGCTCCGTGGAGGGCCGCGAGTCGACGGATGGCTTCGCAAGGTGGGACTGTCAGGCGGGGTTCGCCGTTTACGTTCTTCCTGATAATGACAGCGTGCTCCGACGAGCCGCCGGGCAGCGAGTCCACCAGCAGACTGACGTTGCTGGCCGAGCGGCGCGGCTCGGCCGGGGCCACACGGATGGCGAACATGTTGATGGACGTCGGTGGTTCAAGCTTTTCCAGCGGTATAGAGACGTGCCTAGCAGTGAGCGCGATCGCGTCATTCACTGCGCGAAACCTCGTTCGCACCGACAGCGCCGTGAACGCGAACTGCAGCTCCAGCACCATCACCACGTACCACAGCAGGTAGAACGCGATGTAGTTCGTCACTATGTCCCATTCTCTGTTAATCTTCTTGGCTTGCAACACATAGAAGCAGAAGTCGTCAGCGATGAGCACCGTGAAGAAGATGAGTATCGCCAGCAGGATCGCGCAAAGCTTACGCTCGTTGGCGAGGGAGTACTGCGCACCTATACTGTTGTCCACCTAGAATCAAGCATACCTACTATAACCATACCTACTATTTTTACAATATCTTTATAAAAGTAAAATATAAAAAT

>comp25108_c0_seq3_GmolGR4
GTTTTGATTGAATACATGTTTCTAATACACATGTCATATAACTAGATGCATAGTTTTAACCTGTTTTTGTAACTAATACATAAAGTATTAATACTTAAAACAAGATGTCGATCTTCGGTACTACTCGTCGGTAAGAGCGTAGAACTGCATAAGGATGACGAGGTAGGTGGCCACGCCGCCAAACATCGAAGCGACGAGCGGCCGACCGAGCGTAAGCACGCCCAGGGGCGTAAACTTGGCGCTGGTCAGTGCTGTTTGCTTGGCGAACTGGATTAGCTCGTGGCCCAGCTGCTGGTTCCTGGGCGCCAGGCGGACGATCAGCCGGCTGAGCAGGAACCTGGTGGTTTCCCTCTCCACGTGAGTCAGGTGGCAAGGTTCCACAGTCAGCAGCAGAATGGCGATGTGCATCGCCGCCCGTACCAGCCCCTCGACGGTATTCAGGGTCAGCATCAAGTAGTAGGGGATGACCACAAGGTGAAGAAAGATGGCCATGAGGTTGGCCATGATCAAAGTCCCGTTATTTTCGTTCATGACTCTAATCAGTTCGCCGAGTTGTCCGTGGGATGAAGCGAGACGGCGAACCGTGGATTGCACTTGTGATGGGTACGCTGCGTATTCGAATTCTGAATAAGCTGTGTCGTAATTTGTCTCTGTGAAGCAATCTACAATGTGTTTCGGAGGATCCCGACATATTCCTAATACCGCT
>comp44508_c0_seq1_GmolIR8a
TCTTTCCGAGCTAGTGAGGTGAAATATGTATTTTTACGACAATTAAGGCTTAAATTCAGTTTTAGGGTAAACGCTGATGTAAGAGACGCCATCTTTTTCGGAGACTGGTTTAAACGTGTCCCCGATTGTCACTCGTCCCTTCTTCTCTTTTTTGTCTCGCTTCCTCAGCCTGGCAACACTGCCAATAATCTTCTTCTCCAACTCCTTCTCAAACGCCTTCTTCGGTTTGGGCTCGTCTTCCACCTGCCGCACCTTCGTTTTCTCCTTCCGTTTGTAGTAGAACACCTCCCAGGCCAGGGTTATCATGGCGAGACCCAGGCCGAAGAGTGTAGCTATGAACACTCCACCTAAACTTTCTAGAGTGATACCCTCAGACTCGTCGGCGTCTGGGCATTGCTGCCGAGCTGTTTCATTCCAGTATTTGGCTGCCAGCTGTTCCAGAAGTCGCTCCTTCTGCAAATCCAGCAGTGCCCTGGACAGTTCCTCCTGCAGCCGGGAGCCCTGCTGCACGGCTATGGCGTAGGGCTGCTCGGCGAACACTTCTCCAACCTCTGTTAGGTTGCAGTTGAGGGTTACCTCGTATTTTATTTCGGCCGAGTCGTGTATAAAGGCAAAATCCGCGTCTGTATGTTCGTCGACCTGTCGAAAGCCGGTCTTAGCGTCTGCTACTGGCATAGAGGCATTAATGGCCAATAATATATGCCCGTACTGCTCTCTGATTGGATAATCCCACACTCGATACTGTGATTGGTCAGATGTAGCATTCAGTGTTATTTCTTTCCACACCCTGTACAGAGTATCTTCAGCAAATTTCATGTTGATGAAGTACTGGTGAATGCTAGAACCTTCTACCACGGTGTAGTTGATTCTGGATTGTCGCGCCAGCTGCTCCAAGGATGACACGGGCGTCTGCATTCTCTCAACTGTCAGAAAAGCTGCCAAATTGGCCGTGAAGGTGGCCAGCATCAGCACCACGAACAGCCAGTAAGCAGCCACCAGGGTGCGGCCGGAGAGGGCTTTGGGGGCCTCCCCCCCGCCCTGGGGGGTGAAGGAAGTGAGGGCGAACCAGAAGCTTTCCTTCAGGGTGAATTCTCTGCAAGGGTAGGGGTAAGCTTCTGGATTGTTCCTCGCGGAGTAAGGCGAGTATTTATCCAACAGCCAAATCATGAAACCGGTCAAAACTAGTGCCGCCACGATGCTAAGCCACACTTCTGTCCGTAATACGGTCATGAATTTGAATAGGGAGGTTTTTCGAGTAGGTTTTCGTATTACAATAAGTATACCGCTCTGTTCAAAGTACGGCGCCACAAAGTCGATAACCTCCTCCCTCTCTGCCGTCATAGTTAGAGCTGAGACAGCTATATCCGTCTCAGCTCTCATTAGATCGCCAACGACACCGTCCCACGTTCCATTAGGCAGTCTACGCCCGAACGAACCCACTTTTGGAGAAACTATCTCATAGTCGAAATCCATTGACTCAGACAGCTTCTGTATCAGATCAATGCAATAGCCCACGTAGAGTGGTTCACCATCTTCGCTGAACATCGGCTCTCCCGTGCTCGGGTCCAGTTTAGGCATCGTCCAGGGTACGGCAACTGCAGTGCCAATTCTGAAGAACTGTCGAAGCGGCTCCAAAGTTACTCCAGGCAGGAGTTTGTACTCTTCATCAGCTGACCAGATAGCTGCGGTCTGCTGACCTTCCGGCTTCAGGGTCGAGAGGGTGAAGCGTGATCGAAGGAAGATCCCAGACCTGTCAGCATCCCAGTAGAACAGGCTATCATTCGTAGCTCCTAAGTCTTCTGCCAGCTGCCGATAGACCTTCATCCTGGTCCCGTTCAGCTCAGCCACAGGATTCCCGCAGTCCACCTTCACCGTGAACTCTTCGTCATCCAGCTTGGAGTACGTCTCTGCCAGGAGTTGGAGTAGGGCTGAGAGGATCGGCTGCTTGCGCTCAAAATCCTGGGAGCAGCTACACCCATCCTTCTGCCCCATGATCTTGCAGCATTCCGCAGAATCCACATTCAGGACCATAGCTGGCTTGATGGGCTGCAGGTCCAGGGTCGAGTAGTCCGTGAGCACCAGGTTCCAGCGGTAATCACGACGCACCAACTTTTCTTTGACAGCCCTTTTGTAAGTGTCAGCTACGAAGGCCCCGCTGCCAACAATGGCGTAGAAGCTGGGCTCAGGGCGCATCGTCTTCAAGGCTCGCGCTGAATCTCTGGTCAGACCGGCGTGGACCCAAACACGGACATTGGACTCTCCAAGAAGTTCGTACAGGGTACGGTCCACGTCGCTTTCACTCTCCATCAACAGGGCAGCATCTGTAGCATTCCTGGATTCCAAGTATTCATCAAAGGCTCTGACTAGCTGCTGGGATCCCAGTTGAGTCCGGACGAGAGGGACGCCCGCGTCCAAGGCTAGCTGCTCAGCTGACTCCCATGGAGACCAGGATAAGTCAACGATTATGGTCACACCAGCTGAGATGGCTGAGCATAACTGCCTATAACTCTCGTCTTCGTTCTCTCTGTCTAACAACACGATGCTCTCGCTCGCTCTCAAGTCTGTCTGGGATTCCTCTGCAATCTTCAACGCTCGGCCGATAAATTGGGGAAGTTCTTGCTCATGAGATTCTGTTATGAAAACAAATCGCAGGCTTAACTCTGAAGCGGCGCAGCCCAAATTAAAAATAAATATGGCCAAAAACAGGCAGCAGAAATCCATTTTAATACCGACAAGAGCCACAAGAGCCGCAGGTTTTTACTTTATTTAACAATATTACCGAAATATACTCCTGCAGCAAATAAGGTATAAATAAAGTTATAAAAACGTAAAATATTATACGCAATTTTTCAAACATTATTAAGTTTAAGAAGCCATGTTTTACTTTGGCATTTTCGACAATTTCTGAACGCACTAAAACCTTCAATACGCGCGCTGGCTGAATTGACAATGGAATTAAAAAAGAAGCTTG


>comp43733_c0_seq1_GmolIR25a
GTGAGATCCGACACGGATCTAACCCAGTAGGCAGCGAGGGAACCAGTGGGCAGGCGGGCTCGGACTAGACATCGGCATGTTCAAAATAAAATTAGCTATAAAATATTAGAATGTCTTCACTCACCATCTTGCTTCTATTTCTGTTTGTGCCAGTTTCATTTTGTCAGACTACGCAAAATATAAACGTCCTGCTTATCAATGAGGAAAACAACGCGTTGGCTGAGAAATCCTTTGAAGTGGCGAAAGAATATGTGCGGCGGAATCCGACTTTGGGACTGGCGGTTGATCCCGTCATTGTAGTGGGGAACAGAACTGATGCTAAAGCTTTCTTAGAAAATGTTTGCAGAAAGTACAACGACATGTTGTCAGCGAAGAAAACGCCCCACGTTGTCCTCGATTTTACCATGACCGGTGTGGGTTCCGAGACCATAAAGTCATTCACCGCGGCGCTGGGCCTGCCCACCATTTCTGGCTCATTCGGCCAGGCCGGTGACCTGCGCCAGTGGCGGAACCTCGATGCCAATCAGACCAAGTTCCTATTGCAAGTAATGCCGCCGGCTGATATTCTACCCGAGTCGATAAGAGCCATAGTCACTAAACAAGACATCACTAATGCTGCTATTATTTTTGATGAGTTCTTTGTGATGGATCATAAATATAAATCCCTTCTTCAGAACATCCCCACTAGACATGTCATAACACCGGTCAAAAGTTTTAACAGAGACGAAATCAAAACTCAATTAAGAAGTTTACGGGAGCTTGACATAGTTAACTTCTTTGTCGTTGGTAGTCTACGTACAATAAAGAACGTTCTGGATGCAGCCGATGAAAATCAATATTTTGGGCGGAAAACTGCGTGGTTCGCCTTGACATTAGATAAAGGAGACATCAGTTGCGGTTGTAAAGATGCTACTATTGTGTATATGAAGCCGACCCCGGATGCAAAAAGCCGGGATCGTCTGGGGAAGATAAAAACTACGTACAGCATGAACGGAGAACCTGAGATCACCTCTGCGTTCTACTTCGACCTGTCCCTGAGAACATTCCTAACAGTCAAATCACTGCTGGATTCTGGCAAATGGCCAAATGATATGAGATATATTACTTGTGACGATTACGACGGTAAGAATACTCCGAATCGGACCTTGGATCTCAAAACTGCTTTTCACGAGATAAAAGAAACTCCCACATACGCTCCTTTCTTTATTCCCGAGGACGACCCGATGAACGGTAGAAGTTATATGGAATTTAACACGGACCTGTCGGCGGTTACCGTAAAGGACGGCGCGTCGATAGGCAGCAGAAACCTGGGTTCCTGGAAGGCCGGGCTTTCAAACCCTCTGTCGCTAACCGACCCCCAAAATATGAGCGATTATTCGGCCCAACTTGTGTACAGAGTGGTAACAGTAGAGCAAAAGCCGTTTATTATAAGGGATGACGATGCGCCCAAAGGTTTCAAAGGCTATTGTATCGATCTTATTGAAGAGATTCGCCAAATCGTCAAGTTCGACTATGAAATAACGCTTGTGCCCGACGGTAACTTTGGCACAATGGACGAAAACGGCAATTGGAATGGAATTATTAAAGAACTAATTGAAAAGCGGGCCGACATAGGACTAACATCACTATCCGTGATGGCGGAGCGAGAAAACGTGGTAGATTTCACTGTCCCCTACTACGATTTAGTCGGTATCACCATCCTGATGAAATTGCCTCGAACGCCGACTTCTCTTTTCAAATTCTTAACGGTTTTGGAGGACGACGTCTGGCTGTCCATACTGGCTGCATATTTCTTTACTAGCTTCCTAATGTGGGTCTTTGACAAATGGAGTCCTTACAGCTATCAAAATAACCGCGAAAAATACAAAGACGACGAAGAAAAAAGAGAATTTAATTTAAAGGAGTGTCTATGGTTCTGCATGACGTCACTGACTCCGCAAGGAGGCGGGGAGGCGCCGAAAAATCTCTCTGGCCGGCTACTGGCCGCTACATGGTGGCTGTTTGGGTTCATCATAATTGCATCGTACACCGCTAATTTGGCCGCTTTCCTGACCGTGTCCCGACTGGACACTCCCATCGAGTCCCTGGACGATCTGTCGAAGCAGTACAAGATCCAGTACGCGCCGCTGAACGGATCCGCTGCGATGACGTACTTCGAGCGCATGGCACACATCGAAGTCAGGTTTTATGAAATATGGAAAGAGATGAGCCTCAACGACAGCCTCAGCGACGTCGAGCGAGCGAAGCTGGCGGTGTGGGATTACCCCGTGAGCGACAAGTACAGCAAGATGTGGCAGGCGATGAAGGAGGCTGGGCTGCCTAATTCCGTGGAAGAAGCAGTACAGAGGGTCCGTGACTCCGAGAGCTCCAGCGAAGGTTTCGCGTGGCTCGGCGACGCCACTGACGTCAGATATTACGTGCTGACCAGTTGCGACCTTCAGATGGTTGGCGACGAGTTCTCTCGCAAACCATACGCCATTGCGGTTCAGCAGGGCTCGCCTTTAAAGGATCAGTTTAATAACGCAATTCTCCAACTCCTAAACAAACGTAAACTGGAGAAGCTAAAAGAGAACTGGTGGAACAATAACCCCGAAGCCATGAAATGTGAGAAACAAGACGACCAATCTGACGGCATCTCGATCCAGAACATCGGTGGCGTGTTCATAGTCATTTTCATGGGCATTGGCTTGGCCTGCATCACGCTGGGAATCGAGTACTGGTGGTACAAGTGGAGGAAGAGGCCTGTCATTGGAGACGTCACACAGGTGGAACCCTCAAAATCCACAAGGAACAACACCGACAATAGCACCACGAAAATAGGCGAAGGATTCACATTCCGATCCCGAAACTTGGGGCTTTCTAACTTCAGGTCCAAGTTTTAAGGTTGACGACTATTCATTATTAGAATCAGTGTATGATCTCAATACTCTACTAGCTTGATCGGAGATGTTTTTTATGTGCTCATTGCGTAGTGCCGGATTCAAATCAAAACGGAAGTGATAAAGTTACAGAACATAATCAACTCAATAGCAATTTGAAAGAGGATTTTAAAGGGTGTTATTTTGTATAATCTTCGTTTGTCGCGATAGCTATTCATGAAATAAAAGAATCGCATCAAGAAAATTTTATGTAACGTGAAGCTAGCCAGCCAGCCTTAAATAGTAAAAGAGGCCATATTTACATTTTCCGGTACTGTCTATTTGGTTCCTTTATTTAAATGACTAATTTAGTATAGATTTAGGATAGGTTCTGCTCCATAAGGTGTTATAATCGCAAGGGTGTCTGCAATAAACACTTAGCACAATTGTTGTTGTATGGTCATTTTCCTTTTAAAAATTGTAGGCGCTTCTTACCTCTCACTATATTTTATAAGCTTGCTTTGGTGATGTTTGTCTGATACCTGCCTATCAGTTACTGAACATTAGTGTCCATCAGTGGACGTCAGTAGGGGGAGGCTAACCTCCCCCGTAGACCGCAGCGATGAGTATGG

>comp42937_c0_seq1_GmolIR21a
GTTTAATTTATTCGTTTTTCTACAGAAATAATCCCAGTTAGGTTAGTTAACTATAATATTTAAACTGGTAACACACATCTTAATGCGAATTTGGGTATTTAGCCATAATGAACATTAATGAAGGTCGATTACAATAACTTTACATATCAGTTATTAATTGTTAACTGTCAGATAAATGATCTCCAAAGGCTCCCTTTGAAGCAGTGGCCTCCCTTTGACTGTCCGTGAGCTGAACTGTTCCAGATCTAATTCTTCGTCTGTTTTCATCCTTTTCAAAAATCTCTTGAACTTCTTTATCAATATCAACGGAACTTGATCTTCTCGAGTCCCAACCATCAACGGTAAAATTGTCATGGATTATAATATTCTCTTTGGTAACGTTTATAGTAGCTCCATCTAAGCTGTCTCTAGAATCCTCACTGCACGGTCTCGGATCAAGCTGGAATCTACTCTCAGCGCTATCCAAAATCACTTTAATTTCTGTTTCGACATCAGATTTCGGTGTCGATATCAGTTGTTCTCTTGAAGTAGAACTAGAAGGTGCACTTTTTTTCTGTGGTCGACATTTTCGTGAGCATCCACCCATCCATTCGGAGATCAATGCTGCAGCTGCGAAGATGAATCCAGCGGCCAGAAGCAGAAACATGCCCTGCGTGTCTGCTAAAGTTAATCCTTTTTCTGCTATTACTCCTAGCTTCAGAGAACCTGAGCCTGCTGCTAAAAATTGTCCTGACGGCGTACGCTGCATTTCCCACTTGACTTCATTTTCAATTTTGTTCATTAGACCGCTTTGCAGGATTCTAGCAATGTCACCGCTTAGTTTGGCCGAGTATACAGAGTTATTAGGAAAGGACAATGATACCCCAAACGGTACAAAACATTCTTTAGAAATATGAAGCTGCGCCTTTTTGCCTTTTTTAGTATCAGTGAAATTCGACTGAATTATGTATTCCAGTTCTGCCCGAGATCCTAAAAATGCAAAAGGCAACAAGAAGAATGTTTTTGTCGTATTCCTGATTCCCGATGGCACGTCTTCCACGAGTTTAACTTTTTTCAGAAGCCTATTTGTATTGGGGTCTGATGAATTGACGAACCATTTCTCCCAACCGCCGCGATCTAAAGTTCCGACTCGATAAAATCCGTCCAATAACTGCTGAATTGTATCAATCGTTTCTGGAAACACAGGCAAGGTGACGAAGGCTATAATGGAACCGGTGTAGCAACTTGTGATGATTATTGTGAACAACCAATACCAACCGATCAAAAGCCTTGTTGTTATTTTCGTAGTTTTGCTCCAAGAATTCTTCCCGACAAAAGTAAAACAGTTGGTGAATGTCCCGAAAACATACCAAAACATATTCTCAACTTCACCGCTGTTGTGTATCAAGTGCTTTAAGGTATGTTTATCTGAGAACGCTAGAGGGAAGATGCCAAAGAGATACGTCAAAGTAAGTGCCAGCCAGACTGTCCAATGAAAAGGACCAAGTATAGCTCGATATCTGGGTAAGGCGGTAGACATAAGAGTAACAAAAACAGCGCAGTCGGAGGAATGGGAAAAGCTCATATCCGTGTCCCTGGTTCGATCACTTGTCAAATATAAACCAGCAACTCCTATATCAGCTCGGCCGCCCGTGATTTCTTTCAGCACTGCATCACCAGGTCCCAAATTTAGTTCTTGAGGTTCTTTAATTTCTATGGAGAAGTTGTTCCTTTGCGACAATAACGTAAGCAGCCTTATTTCGATTCCGTCCCACACGACTCGTGGGTTGCCGCCATCGGCATCCGTTTTTATGGTTCGGAAGACATAGGGTGGTTGGTTGGCAGCAGATATCACAAATCGGTGTCCTGCGTAACCTTCCGCCATTTTGCGGGGAAACAAATTAACATGTCTGGAGAACTTGCCGTGGGACCACGAGTTCAATACTACGGGCCGACTGGCTCCCAGACCGTCGGTATACAGCTTGTGAGTATATAAAATGTAAGGTGCTTCCAGAGCATCGTCATCCCCATCCTTAAAACTCTGCCCAATAACAATTAAATTAATAAATTCCCTAGATTGTGGTCCTGCCAGGAACTCTTGCACTGCCCATTGTGAGGACCTAGCTACTATAACCACTTTGCTTTCCGCCTGTTTCCCTAGCACTTTTGCACTCCTCGTCACGTCAGATAAGAATGCAATAAAATGAATACATTCTTTTACTGCCCGTAAAAGTTTTGGTTCTGCTAATTCATCGTTCTCATTTATATACCCGTGGACATATGCTATTGGAAAATCTTTAAGCAAGTTCTGAAATAAATAACTTTCCTTTGACTTTACTTGGCGGTCATAAAGGATGATGGGAATACAATCATTTAAATGAGTTAATGTTATATTATGTATGAGACTTATCAAAGAGGGAGTTTGATCAAAAGCTAAACTTTCATTAATAAAGTGTTCATTCCACACTTCTTCTCTCGTTTTAGGGTGTCCATGAAAGACGGGATCTATAGCTCTCTTATTGTACGTATTATTTTTTGTTATGGCATACTCGCCGTTGTTATTAAATTTCCTCCATTGTGCATTTCTTTTATACAAATTATGATGTTTGATAGGTTCTGATTTTAATTTAGTAACAATTTTTTCTTGGAACGAAGAGGCTTGCGAAGGATAATATTCGATGTCTTGACTAACAACACAATGGTATAAAATCAAATTAAACAGTACGGTCAAAATATACCTCAT
>comp41847_c1_seq3_GmolIR41a
TTTACTTTGTTCCTTTGTGAATAATATGCAATTTAGCTGTTTTTGAAGAATAAAAACGGATTTTCCGAGCTAGTGAGGTGAAAAACGTTGTTGTACATTGTTATAGAAAATTTAATGTCAGTAATTAAAATCATGTCTTAAATGGTAGTGCTATTTATTATATATGTTTTCTTGTTAAAAATTAAGGAAAATCACATGATTAACTAATTGAACACTAATTATTTCACTATAGCACTATCGAAGGTTTGCTACATTTACTAAGTATTTCCCCGAAGAAAACAAGGAGTGAAATGGCCAGCCCTCCGAAGTAAAATATGTAGATGCCCATAATCTTTTTAATGCTCAATGGTTCAACTTCTTCTAAATCTTTTCTCCCCCGAGATAATCTTACTTCCAACTGTACTTTAAAATCAAGGTACTTTAAAGCTACCTGCGTTTCCCATGACAGCATAAGCCCCGACTGGTGTAGACGGCCAACTAACTCGCTAAGTTTTGCTGTGTATGGAGAACTTTTCCTCAACATCACGACGCACTGTTCGTAGTACACTTTGTCCAGCATTATCTCGAGATCCATCGCTGCTTCTTTGGTTATGTACTCGCCGATTGCGAAGTATCCTGCTGGAAGATGTTCAATGCTAAATGCCATACTCCTTGAGAAGCTTTTCTGCTTCAGAATGTCTGCTGGATAAGTTTTGAATTGTCTTAGCAAACTTTTTATGAGTGGCTCCTCAGAAAGAATAATAGAAAATATCCAAGCATCATGCGTAGCCCCCCACTCCATGTTCCTGTCAACCAAATCCTCCACAGTGTCTATGGAGGCCTCGTACTTGGGCACAGTGAAGCTCGAAGCCAGGCCGCCGCCGTACGCATTGTCTATGATCAGGCCTGTGACTAGCATCCAGCCGGTGATGCTGCGTATGCGCCATGAAGTTGGGTCCTCGCGAGTTTGAGTGATCATCATCCCAAACGTGGTCAAGAACACATTATCGGTTGAGCGCTGCGCTATGGAGAGGGCAAATGAAGCGTAGAAAAAAGCGAATAGTAGACATATCCACATCGTCCACGTGAATGGCACCAACGGTAAGTCCCAACTTGTCAGAACCCTAGGTGCGGGTGCAACGCAAGTTATAGCAGTTCTAATAATGGGAGCTGAAAAATCCAGAACTTTGTATTCTTCGTACCAGGAATAGAGTGCCGTGATCCCAATATCAGCTCGGTCCTCAACCACGTTGCCTAGGACGCCAACTCCTGTGTTGTTCTCATATATCTCTCCCCACTCATGCTCGTCGTCCCTTACTATCTCCACAGTACAATTTACCCACCTGCAAAACTCGTCGATAATTCTCATTTCCATCCCGTCGCGGCCTAGAGGGTTCAGAGATGGATCAAGGTCTAATAAAACATATGGTTTATATGTAAACGCGGCCACTTTAACCGTCTTGCCATATAAGTTCGACATGTCGTGAGGAAACAAATTCGCCCCCTTTTCAAACCGGCCGGTACAAGAATCCCAACGATCCAGATACAAAGGTTTTTGCACATCTTCATCAGAACCGACATAAGTATGAGTAATCATGTCATATACCTCACAGTCGCCTGAGCTATCCACAGAAAGAGCTATTAACAAAATGTTCGCTACAAAACCTGTCTCTGCTAGCAATAAAATATTAGTCAGTACACTGTTGTTAAAGTCGTCTTGGAACGGCAAAAAAATAAGTTTCTTGTTGCTTCTCCTTACGTCTCCCAAGTGATTAACTTTTTCAAAAGCTATCATAAAATTTTCAGGATCACGCATTTGAATTATATAGTCAGAACAACCTTTTTCTGACGCATTCATAATTTGTTC

>comp34810_c0_seq9_GmolIR68a
CAGAACGCAGAGTATCACAAATGGGGACAGAAGCAAGCCAATGGTTCATTTTCGGGTAATCTCTCATCTTCAACACTTAACTATTCGTACATAACATACGTATCAGAGAAAATACCACTGCTGGACCACCGCAGGAAGCAATGCCGAAATCGCCATGCTTGGTAGGCGGGTTGGCGATCACTGTATGTTATGGTCGCAGTTTAGAGACACTAACCGGGTTCGCGCGTTTTACTCCTTGCGTCAGAGCTCTATTAAATTGAGGGGCGTCTGTGCCAGGCCTGATCGGCGAGATGGTGACGGGCGCGGACGTGGCCCTGGGCAACCTGCAGTACTCGCCCTACCACCTGGAGCTCATGGACCTCAGCGTGCCCTACACGGCGCAGTGCTTCACCTTCCTCACGCCGGAGGCGCTCACCGACAACTCGTGGAAGACACTCATCCTGCCCTTCAATGTATACATGTGGGTGGCGGTGCTGATGGTGCTGCTGGTGACGGGCGCCATCTTCTGCGCGCTGGCGCGGCGCTACGAGCGCCTGCTGCGGCACCAGCCCCGCCCGGCCGGGGACGGCGGGCAACGTGGCGTCAGCGCGCGGCCGGCGGGCGTGTACCTGTTCAGCGACGTGAGCAACAGCATCCTGTACACGTACGGCATGCTGCTGGTGGTGTCGCTGCCGCGGCTGCCGCGCGGCTGGGCGCTGCGCCTGCTCACGGGCTGCTACTGGCTGTACTGCATCCTGCTCGTGGTGTCCTACCGCGCCAGCATGACGGCCATCCTCGCGCACCCCGCGCCGCGCGTCACCATCGACTCGCTGGCGCAGCTCGCCGACAGCCGGCTGCCCTGCGGCGGCTGGGGCTCCGAGACCGAGCGCTTCTTCCGCGAGTCGTTGGACGACGTCGGCCAGAAGATCGGCGAGAGGTTCCAGACGATAGACGACCCGGACGAGGCCGCCGCCAAAGTCGCGAGAGGAGAGTACGCCTATTACGAAAACGAGTACTACTTGAAATACTTGAGCGTCAAACGGAAGAACTGGCTCGGTATGGAGACCCAAAATTCGAGCAACTCTTCCACTATGAAGCTGGCGTCGGACAGGGAGCTGCACATCATGTCGGACTGCGTGGTGAACGTGCCCATCTCCATCGGGTTCCACAAGAACTCGCCGCTGAAGCCGCTGGCCGACGTGTACACGCGGCGCGCGGTGGAGGTGGGGCTGGTGGGCAAGTGGCTGGGCGACGCGCTGCAGCCGCTGCGCCGGGACCGCTCGGACGCCGAGGTCAAGGCCCTCATGAACCTCAAGAAACTGTACGGCGCCTTCGTGGCCCTCGCCATCGGATACTGTCTGAGCTTTATATGCCTCTTTGGGGAACTCTTGTATTGGAATTGTGTTGTTAAAAAAGACCCCCGCTTTGATAAGTATGCTATGGACC
>comp43328_c0_seq3_GmolIR75d
ATCAAGTCACGCGACGCCTTACATTGTAAGTTGTCTGGGATTGTCGCCAGGCTGTCTCCGTTACATCGGCCACCGGCATGGAGCTGGTGTCGTTCGCGTTAGCTTACTTCATGGCCAAGCGGTTGTCATTGCTTACAGCTTTCCTCTGCTGGAGCCCAGACGAGTTGCTGGTGCTATGGCGCGAAGCGCAACACCACGGCATGCGAATAAACATCGCAGATTGGGAGCGACTTCCAACACTGGAGCCCTATGGTATACACCGGGAGGCAATGCTGTTGGACCTGGCCTGTCCCGACGTTCAACTAGTCTTAGAAAAGGCTTCCTTGACCCGTGCCTTCAACCTCCGCCATACTTGGCTGCTACTGCATGACGCTCCGTTCAACGCCTCCCTGATGGAGACTGTCCTGAGCTCAACACTACTGCTACCTGATGCCGATGTGGCTTGGGCGGCAAGCGACCAACTTCTCGATGTATACCGGATCAAGATAGACCAGCCCCTGGTAGCCACACCGTTGGGTGGTAAGGAGGCTCGGGCACTCCTTCCCGCCTCGCCTACAAGGAGAAGAGACCTTAACAATGTCTATATAAGCGGTTCTGTTATTATATCGCTGCCCCAATACTTCCGCGGCTGGAATGACCTGTCAACGCGGCACATCGACATCGTCCCCAAGTTCACGTATCCTCTCATGATGCTGTTAGCGGAGGACCTGCACTTCAGATACAACTTAAAGCAAGTGGAGTGGTACGGCGAAAACCGTAACGGATCGTTCGACGGTCTGGCAGGACAAATGCAAAGGAACGAAATCGAAGTCGGTATCACCTCCTTGTTCATGAGAAATGATCGTATCCAAGTGATGCATTTCTTTTCAGAGACTTTCGAGCTAAGGGGAGCGTTCATATTCCGCCAGCCATCAATGTCTTCGGTTTCCAACGTGTTCATCCTACCGTTCAGCCGCGGGGTGTGGTTGGCCACGTGTGTGGTGCTGGTGTTGGCTGCGGTGATGCTAGCGACCCTGGCGCGGCGGAAGCAGATGCGAGCAATGGACTCCTCACTCAAGCAACTTTCCTTTGGAGAATCAGTACTCTTCAGCGTTGGCACTGTGTGTCAACAAGGTGTGGTTAAAACTGACTCTTCTTGGTGCTTGCACATTTACCCTTTCCTGTTGTTTACCAGTCATGACTGTATATTTGTTTTGGAATCCTTTTTATATATGTTTTGAATTTC

>comp43295_c0_seq14_GmolIR75p1
CGCTGCATACTCCGCCAACATCGTGGTGCTACTGCGAGCACCCAGCTCCTCGGTCAGGAGTCTACAGGACATATTGAGCTCCCCAATCAAATTGGGTGCCAGTGATTTTGCCTACAATAGATATTTCTTTAAGAAATTAAATGATCCTCTACGTAAAGAAATCTACAATAAGAAGATTGCACCGAAGGGAAAGAAGGCCAACTTTTACACAATGAAAGAAGGAGTGGAGAAGATCAGAAAGGGTCTCTTCGCTTTCCACATGGAACTGAACCCGGGCTACCGTCTTATCCAAGAAACTTACCAAGAAGACGAGAAATGTGACTTGGTTGAAATCGATTATATCAATGAAATAGATCCTTGGTTACCAGCACAGAAGCGCTCACCGTACAAAGACCTTTTCAAGATCAACTTCATAAAGATCCGTGAATCCGGAGTGCAAGCCTGCATCCACCAGCGGCTCCACGTGGGCAAGCCGAAGTGCCTCGGCGCTGTGAACACGTTCAGCAGCGTGGGCATCATGGAC
>comp43424_c0_seq31_GmolIR75q2
ATACGAACTTCGAAGTTCGCGGTAAGTACCACTCCAAACCCCAAACCAATCACAAATAACTCTAAATATCAACACGTGGGCGTATTTGCGCGTTTAAGTTTCACAAGGATCTCGTTTCTTCGTTTCGACAATATTTCCATGAAAAGAAGACCGACGGCGAAGACAGCGCCATATGAAAGTACAAGTAGGGCTGGGTAGCAGTCTACCATGCTGACGGACACAAAACTCCCCCCTTGGCCACCGCATTTAGGGCGCTTTTCGTATAGCAAGCGATTCTCCCGGGATTGTAGACCGTGTTCTTGGATACGCTTTGTCCCTAATTTGAACATTTCCTTGTAAGGTGTATGCTTCCTAACAGCCAGCCACGGATCGATCACTTGTAAATACTGTATTTCTTTAAGCCCACACTTTTCGCTTTCTTGAAAAAACTTGCCCACAAATTTGTAACCGACACCGGTCTCCATGTGGAATGCAAATAAGCCCTTTTGCATTTTCTTGACACCTTCTTCCATAGGCATAAACCTAGGTTTAGTCCCCGGCGGCGCCACTTTTGTTTCATAAATAGCTTTTCTGACAGGCTCTGTTGCGGTCTGTGAATTAAGTCCTTTTAAAATTTTCTCATGACACTTTAATTACCTTTAATTTACTTTTTCACACCTACTTTATATTTGAAAAGCAATGCATCAACAATATAGTGACCCATTTTCACCGAACTTTGACATCAATGCGTGGGTTGTTACACTTTTAAACCAACACTAAAGATTTGAACTTACTGAAAAATAATATTTGTTAAAGACCGTGTCATGTACGCCAAATTTAATCCTCGAATGCAGGAGGTCTTCCAGTGTTTTTATTTGGGAAGAGCTGGACTGTAGAAGAGCTACGATATTGGCCGAATACGAAGTGTACAGAAACATCAGGGCCAGGAACAAAATCAGCATAACTATACGGCCTAAGGAACCTTTTAGTTCAACAGTGCTCCCTTGTTGGCAAGCAGCTCCAAAAATCAAAAGAACCACATCAACCACACTCGCTCTTAAGATGCCCGAATCTGATTCTGTCTAATAAAGTAAATAAAGGGTTATGCAAACTTGTCAATACACATTTTTTTATATGAACCTCCTAATTCAGATTATCATAAACGATTCTGATCAAAAAAACGCTTTAAAGAAAAAAAGGTAACGCACAAGGAAAAATGTTTGAGAAATACACGTCCTTGGGGCTATAGAGAGAACGGCGGCGTGCCTGTATTTAGGTATCTAATGCTTGATGTAGTGTGTTTAATTCTTAGTCAAATTATGTGTGTGTTTTATGTACTTTTACAATACCATTTATTTAAATAGATAACTTAAAATTTGTAAGATAGGTACCTATAAGAAAGTATACTTATGCCTACCTTTTTATTTTCGTGGCCGCGTGTCTTCTTCCATTCCCAAATTGTAGCTATAAATAAAACTATCACTAACAATACAAGTAAGGCTATAGAGCTGTACCAAACTGATGCTCTAAAAGACAAAAGAAACAAATTGTTTTCATAGGAGAGCTTTGGTTGACGGAAGACAAATTTGGACCGCGTTGGAGTTGGGCTCGATATGTAATCGACTATGGAAATCCGTTCGGATGTGAAAAACATCGGTGAACCTCCAATTTCAACCTCTTCTCGGATCAAATATCCAGTCATTCCATTCCAAGTGCCATTGACTCGATATCCCCAAGTATTAGCAAACACATATTTTCTGTTTGCGTTAAGGAAATCTAACAAATGGTTTGTCGTTGGAAAATTAACTTTTGTTATCGTGTCGATGTGGTCATTCACGTTATCAAAAAGATGGTTAATGCTATCATTATCGGTGAGAACGTAGCAAATAGCAAGTTCATAATTCTCCAGGTCTAGTCTACGTAATACTATCTCTCCCTCCATAATTTCCTTTTGGAACCCGCTGCGCTTATCCCATGTGCCGTAAAATTCCTTTTTCCAGCTCGTTTTATTACCTATTCTGTAAATTAGATGTAATGTGTAAAAACCTTCTCCCAAATGACTAGCGAGAATTACTTCGGAATCAACCAATATGTCGAAGTTAGCCACTACGTCGGGAATATATTTTCCAGACGTATCGTTATTGTCCGAATCAATGAGAATCCAACGAAAAGGAGATCTGAAATGCTTGTTTAAACTGCTCGTTTTAAAGTAGGAAACTATATCTGGGCAGTCCAGATCAGCCAGAAAGACGATATGCTGATCTTGGGCATGTCGCTCGGGCATTGTGCCTGGTTTCAAAAACTGCATCATGGTTATTTGCGTCACATTTTCCCCTTCGAGTGCTGAATATAGCTGTAGTTTCAAATCGGATTGTTCATTTTCTTACTCGATGACCAGCAAAGCATGGCGATCACGGCCGACGGCCGCTGCATCGCGTTGACGACGTCGGCTACCATCGCCGGCTTCGATGCCTCTTCCGCATGACAACCAACCAGTAAAAACAGAAAGACCACCCAGTACAACATTTTCATATCGAATCGTAGTCAAA
>comp41154_c0_seq4_GmolIR76b
GTAAACGTTTTTTTACGTCAAAATTAAGTAACTTACACTACTAGAGCCTCTGAATCAATTTTCCTTGTAGCGGTACGTCGCAATATGCGGCCTCACGCCTGGTGGAATACGAGTTATAATTCTTCTAACTTTGGTTTGAGTCTTTTCGGTGGTGCGATTGTTCATTGTTGAATGTTTGTTAAGTTTAAGATAGGATCATCTTTGTAGATAATAAGATTAATAAGCATTGCGGTATGTCGCTGCTCAACATATTATATATTTATTGTATTTATGTACAAACCTTAGGTTACTCGGGCAGAGCTGTAAAGTGATACTGAACCTGCTTGACACATTTTCACTTCCATGGTGTACTATTCTGCAGTCCCCAGTGAAAGAGATACGCGATTGTGTTTTTATGATTTGGCTTATACTCCCATAGTACCATTTTTTTTATTATATAATGAAAAACAATGAACAATGACTTAAAAAAATACATTGTCCCGCAACACTGTTCACAGTTTGACTGTAGGATCCATGAGTGAGACTATTAATCAGTGGCAGGCTGTGGTAATTTGTCAAGCAGGTTCCAATGGTTTTATAATTTATTATACAAATTAGGTGAATTTGACTATTTGCTAAATGCTGATGTTGCCGATGGTATGAACGTTAGAGGAGTATGTGGAATATTCACAGTTAATAAAAATATGTATTTACTTGATTGTTTTATTTACTAAGGTTCTGCTCCTTATAACTAAACAGTGAGTAAGTGCGTTTTATGTGCCCATTAAATACTATTCAATCACAACAACATTCCTTCCAACTAATTCTTAATAAAATAACTTTTAAAATTAAAACCATTGTTTTTAGAATTACAACGATAAGTATTGCCATGATAAATGACTAATGAGACCACGGCAATTTTAAAGCGTCTACACACTAGCTCATGCAATCGATGCCTCTGCCGTAACGTGGGGATTTCGTCGTGTACAGTACTTATAGTAATATAATTGTTTAATATGGGTAAATGCGATCAACCAGTGTTGCGTTACCGACATTTATATAACGCGCGTATGTATTTAAACCTTAATAGAAGTTAAGATTTGTTTTAGTAGCCTTGAAATTATAGTCACCATAAGTATACAGGTTTAGCCCAAAATGTATTTTTTATGTTTTAACGTGTGTTCTGAAATAAAGGTTTTATCTATTTAATTTTCCCAGGTAGGAGCTACCTATCAAAATATGGTAATAAATCGGCCGGCTCTGCTTGGGGACCACGAGGTGACTTATATTTTGAATTTCAGAGTCGAGGTTTACAGTTTTTGATCGGCGTTGCATATGCCGCCTTCTTTGAAAACAATGCAACTTTTGCTCGAGACAATATTTATACATGGCCTAAAAACGTAGGTACAAAAGGCGTTCGTGGCTTTTTTGCTTGTAGAATAAACCATTTAACCATGTGATTAATTAGTTTCGTCTACATGTATTATGCCTCATCAATAAAAATATAGGTACGTAACTATATATTATTCATTGTCTAGTTAAGTTCGCCTGTTGTAACTATTTTTTTTCCTTTTGTGCAATAAAAGTATCTAGGTACGTATTAATGGGCTCTTCCACAAATTCATCATCATCACCATGCTGGACAAAGAAGTCCCCTAATGATTGCCACAAACACCGGTCCTGTCTCGCCCGGATCCAACGATCGTATCAAAATCGAAACTTTGTTTTTATTATTTTTCCCTTGTATTCCACACTCGATTACATGTTACGTAACTAATAGCTGATGCCTTAATCAAATGTTTCTTTTAAGCAGTAGGTAGGTACCTAAATAAGTAGATATAGTAGTGTTATATGTGATCGTAGGTAAGTTACTTGTCCCGCTGGTACAAGAACGCCGAGGGGGTCCTGACGGGTATGAGCCGCGTGTCCCCGCTCACGGTGTCCACCACCCAATACTCCCGTCCATTAATGATCTTGGTCGTGGAGCCGCTCCTCTTGTAGCGCGAGTTCTGCCCGAACAGCGACTCGTACGGCGGCGGTCGGCTGTCGTCCGCCATCTTCAAACGTTTCTGTTTTGAAGTCTTCGATTTCACTTTGGATCGCCCGCGATTGGTCCTGATTTTTATACGGACATAGTATCTGATTATCATCTCGCCTGTGAAGACAGCAATGGCCGCCGCCAGCCCGACTCCCATCAGCATGTACGTCATTAAAAGATCACTGTTCCGTAACTTGCGGTCCTTGGACTGCAGATCCAGCGGACATATCTTGGTGCTGGGCAGGTCGCGGGTCTTCAGAAATTTTACTATACCGGATTGTAAAATATATGTAAGGATTGAATCAAATAATAGCTTCAGTTTGCTGTTTCGTGGGAAAGCAAACCCCCGTAATTTTTCCATAAAGGGATTTGGAGCGACAACGTACGTGCATCTCTTGACTTCGGGCACTCCGTCCTTGGTCTTCCTCAAGTAGTCGTCAAACATGAGATGGTCTATAGACGTCTGTTCCTTTACCAGCACCGCTCCCCCCGTCACCAGCGGCAAGAACTGGCGGTCGGAGTTCACCGAGCGGAACTCCGCCCGTCCGTTGGCGATCATTCGGCTCAGATAATGCAGGTCTTCATCAGCATCATTAACAACGAATTGCACAGTGCTGCCCTCCTGTGCGACCCAGCGGTAGTTCTTCTTGTACAGGTCTTCGGGATTTTCTACATCCAGTGTAAACTTGGAAAGTGTGAGGAAAGCTGTCAGGTTGGCCGTGTAGAAGGCGGACAGCAGGATGATGAACAACCACCAGGTTGTAAAGAGGATCCGCGTGGTATTTGCTTCTGGCGACAGCGTAGTACCCTGTTTAAGCAAGGCTCCGTAGACGAACCAAAAACTTGGTGACAGAGAGACGGTTCTGTCTTCGTCTCTCACGAGCTTGGAGCGCAAGTGCGTCAGCAAAGTGATGCAAGGGGCATACGACAGCACTGCTGCTAAGATAAAGTACCACACATTTGTTTCAAAGGGAGCCAGGAGGCCAGACCCCGCGGCGGACTCCTTGGGCCTCTGCAGCATCATCATCCAAAGGCCTTGGTCCAAGATCGTGGAGTAGTCTACGTATTGCTGGTACTTATACACTAAAGGAAGGAAAGCTGCAGCCAGGTCCACTTTTGAACTATTGACCATTCCGATTAACGAATCCTCCATTCTACCCCCTATGCCGATCTCAAAGTTTTTGGCCGGAGTGACTACATCAAACGTAAAGTTGAACCGTCGGCTCAATATGTCAATTACGATGAACGCAACACCGCGCCCCACCAAGGTCCCGTTCTCTTCCGTGCTCACCCAGCTCAACGGGTAGTT
>comp44120_c0_seq14_GmolIR87a
AGTGTATATATTTCTAAGTATTTAACTTATCTAACCTTATTGGTTCTGAAATAAAAGTTGAAGTCTTCTTGTCTACCGTCTATAATACAGTTTCAGTTATTTCATATTGTGTATTCGCCGTAACTATTAAAACATTGGGCGATCACCTAGGATGACATATTGGATCTACCGTGGTCTAGGAACTCCAAATCACGTTTAGTTTTGGCCGTCACATTCACTCGATAAGCAGGCAAATCAATCGGTTTTATACCTTTACGTTTCTTCGGACACTTCAAAAGAATCTCCACTAAAAACACTATAATACTTGCTACATACATAATACCTATAAACATAAATGCACCCAGCAAATGCTGAATACGCAAAGGCACTACTTTACTCGTACTATCCACGCTTACTGTATGAATAAACAATTCCTGGTTCCATTTGTCAATAAGCCCGTTTTCCGATACGCTGCGTATGATGTTGTTGAAACGGCCAAGCATTGGAAACCAGCGACGTGCAAGCAAAACTACACCGTATTTGTAAAGATTATTACCTTCTTTAAAACAGTATATTAGTGGCTCCCCTTTCCCTAGCTTCTGATCCTGGTATTCCGCTTGACGACGCGATGCCACAACGGCGAAATTCCTATCCAAAGCAGCCCGCTTAATCCCTTCAGAGAAACTCGTCGAGACGTATTTGCGATACAAATAAAACGAACTTGCGTTATTAGTCTCGAAATAGGATCTGTAGATCGCTCTGCCTCCCAAAGGAATTTCTGACTGGATGAGATCACTCTCAGAGCTTATCTGTCTCTCGTATCGCGGGTGCATTAGAAAAGTTCTGAGAAACGACTCGTATGATATACTCATGATCATACCGAAGAATAACCAAGCAAAGATTAAGACCCTGAACGTTGCGGTCTTAGGTTTAAACGAAGCGCCCCAACCCAGTATCATACTAAATGTGTACAGTAGCGAATTAGTCGGTATCATTGTAATTTTTCTATCATTTTCTCTGTAATAAATGTAGTGAAACACCAGCCCCATTACGACTATACTGAGCATCGTAGCTACCCACGTCGTCCATTGGAAAATGATCACCAAATTATTCCAAGTTGACGCTTGAGCGGATTTCGGAACACACCATGTCATCTCGTCTTGTGTGTAACTCACAGTTGGGTGAAACCACTTTCGGATGGTCCTCGTCACTTCTATATCGCCGATCAGCAAATCAACCGAGTCATTACGGAGAATTCTGTACGCGCCCGTCGCCGTCCCGTTCGGGTAAATGAGACCCCAATTTTCCGGTACATCAGATATTCTCACAACCAGACTCATGTTTGTGAACTCGCTAATCAGTTTCACTAGATTTATTTCACCGCCTTTTTGGAATTCGTACGCGTCGGGGTACGGTGTGTTTGTCAATCGGCGGATTGGAGGCATTACATACGGTTCAGAGATGATAGCCTGAATCACAAGAGGGCATTTTTTCAAGTTTAACGGGAACATTTCTCTTTGAGAATTCTTCTGTATTACAATACCTTTTTTACAATTATCTAGAATGTACACTGAGTCGCATTCGCCTCCACAATTGGTATCGCTATAAGGCGCCCACGTGTAAGAAATGACTTCTGAATCATCTGGAGAATAAATAAAGACTATGCTCTTGAGAAGCTTGTAGTCTCTTAGTTCGTTGATAAATCTCATTGAAATAGTTTCGCCATCTTCTTCAGGCAAGAGTTGGTAAAAAATA
>comp44415_c0_seq2_GmolIR93a
TAGTCCTACAAACAATTTATTTACTAAACATTATTCTTACTTATAAAACTAAACATAGTATCGATGGCATGTTATTCAACATAAGGTTTGATGGCACCATCTTCCATCTGGCTCTTCCTTCTATGGTAGAACCACTCCATCAGAAGAACTGATGATGCAGAAAAAAATCCGAGAAACAGTACAAAGAACGAGCCCTGCATATCACTTAGGTTGACAGTGTGGTTGTCCACCTCCTGCATGACGGAGGATGTCTTCCAACAACGGTCGCGCTTTGGGAGGTAAGCCGACAACCACTTGGTAATGAGCCCCGCTTTCTGCATGCGATTTATTTCTTTGTTGAAGACAGGTAAGTACGGGCTGCCGGCGGGAACTATCATCGCCACCTGCTCGTCCAAGAACTCTTCAGCACTGAGAGCGAAGTCGCACTTGTCAGTAGCGAGATGCTCGGCCCTCATCAGATAACTGAGACGCAGCTTCCAATCAATGATGACGTGACGGTTGTGGCGCACGCGAGACAACCGTATCGACCCTGAACCAAGATTCCCCTCGAGGCCAGAAGTGTCCGACGTAAACTCGGCGCCTTTCAGTAGCGAAACATACTTGGGCTCGTCCGAATTCTTTAACTCAAATTCCAAGTAGCTGTTTTTGCTGATAGACCAGCTGTAAACGGCTCTATTTTCTATCAGCTCAGCAACGGTGGTAACCGGCACCTCCTGCTTAGGGAACGTCAGAAATGCCACTAGATTGCCAGAATATGTAGTGACCACCACTAAGACTACCAACCACCACGTTCCGACGACTAAACGGCCACTGTCTGCTCGAGGGAGGTACATACCACCTTGCTGTAAGAGAGCGCCATAAATATACCACAGACAGTTATGTATAGTGGCTAGCCCCCCTTGTCTCGTTACCCCCATGGCCTCGTAGTAGGGACTGAGACGGTGTACTACATACAAAGTGGGCCCCATCAGGATCACAGCGAAACCAAGACACAGCCACGTATCAGTGGTAAAGGGCAGAAGGAACAGCATGGCTCTGCTGAGCTCCCGTGGCCGAGCTATGAGGAACGAGTAGGCCTGTGTGCTTACTGGAATCGTGTAGTTTATACCGGGGTTTCTGTCAGGCAACACAGTAAAGGCAGCTGCCGCGAAGGCGGCCTGTTTTTTTACAACGGCCATCAAAGTCAACTTAGCGCTTTGACTGTACATATCATCAGTCAAAGTATTGTTAGACAAAACATCCTTCAATTCCCCTGGGAATATGAGTTTCAGCGTGAAGTTCTTAGTTTTTGCCAGTTGATCGACAATGTCGAAAATTAAGCCACTGTAGCTGGATATGAAGCCTGACTCGTTGGCCTTCAGAATCGTCCACGGAGGATTATTGTAAGTGACGATCGGCAGAACTTTTCCTCTGAAACCGTGGATAATGTGAGGGAACAGAAAGTCGGTGAACCTCAAGCCATCGCTGGGGCGCCAAAACGCCACTTGCAGTAATTCTATCTTCTGTATAACTCCAGAAGTTTCGTTATCCGGAACTGGAATATTGTTGGACTCCACGTATCCACGATATGTGGCGCCCCAAGTGTCCGCAGCCATGGCTTGCCAGGTCGAGCAGTTGCCACATACGCTGTTGGCCGCTATGTGTTGCTGCATGTGCTTCAGCAGCGTATCCCTCCTCTGCAATTTGGTGGGTCTGATGGCCTCCCACTCCTCGTCTGACACCTGCGCCGCCACATCATACTCCTCCTGAACGGCCGAGTCCAGCGCTGAGATGAACGCGTTCATCATCTCTTCGGAGTAGCACATGAGCCCGTTCTTGCAGTCTTCCTTGTCGTCTGTGATATTGTAAATGTAGGCAATATTCTCGCCCTCGTAGAGCGCGTTGACAAAACTAGTTATATTGGAGTTGCGAGTGCTGGTATCGGAGATTACGTACAGCCACTGCGCTTGTGTATTTGACATTAATAGATCTCGTGCAGTTTCTGCCATTGTCGACATTACGTCGGAGGTCACGATTGCTATAAAATTTTCACCTATATGTTTAACAGGCAACTTCGACAAAACTCTGTGCATCTCTTTTCGCCGCAAGTATTCGTTAATCTCGTGTTTCATCTTAAAGACGGTGACGGATATTGTTGGGACGTTTTCGTCGTCAATTTGAGACGTTAGGGACTGCACCACGCGGGATACCATATCACGACTCAATGTATCATCATGTAGAATAACAGCAGACTTCCAGTTAAAAGCTCTTGTAGTTCTCAAATCAAGCAGCAGCTGAGGTAACTCCTGGCCGGGGTCAGTATACGTGATCGTGATGGCAGATCCTGGCGGCAGGCGTGGGCAGTCCACTTCTGTCAACGCGAACAACAGCAGTTCTTCTTCCTCTGTTCGAGAGAACAGCGACCAGGTATCTTGGCATGACGCTATGCTGAATACTGCTATGAACCCTTTCTTGAGACTGATAGTGCTCCAAGAGTAGTAATGCACGACAACTCCCCCGTGTTTTAATTCTACTCTTGTTAATTCCTTGATATAATCTTTCAATGCGTCCAGTAGCGGCTGATACTGCTCGCCGAGGTATTGCCGGTCTAGGACCACTGCAATAGAAGCATTTGCTGTTATCAACGAAGGAAAATCCTCCCCTCTCACGCTTATAATACACATTAACACGACCCATATTCGCATTTTCAAACACGGGTACCCCACAACTGAGT
>comp37980_c0_seq2_GmolNMDAR1A
CCTTATTCAACGTTAAGTAGGCAATTCCAAATATTAAAAATTCCATTAAATTAACTGACTCAACGGGGTTTTTACTGTATAAATTAATTCCATTGTTGGATAGCGCCTAGCAAAAACGTAATTGTATTGTCTCCGATAGGTACTGTTGCTCGTCAAAAAACCAAGGAGCTTCGTGATTATTTATGCTTACATCAAAAACAGCCATCAAATATTTTATAAATAGGTAATTCTAGGCCGTATGTGCCTACTACAAATGTAGTGTTTAATTAATTGGTGTTGTATTGACCCCGTAACATGGAGACCCATGAAGAAGCCCATCCCATTCCTCATAGACCCATCTAACATTTTTATCATTTAGATTTTAATTTCCTAATTTATCGTAAACTGTTTAAACAACCAGATGCGATACATCAGGCGTGTAGGCGGGAAGGTACCGAGGCACTCGCGGTTCGTCGCGTCTCCTAATCGCGCCCCGGTCCACGGCAAGGCTGATGCTCCCAGCCTCCTTCACTCCATTGGATTTGGCGCGCCGTTGCGAAGGCATTATTGAAGCTCTCATAGTCTTCCGTTTCTCTATGGTACCGCGCCAGCGGTCAGCCGCGTGCCTCGCGATTTCCATCCTCTTCTGCTTCTTAATCTGATGCCGTTTGTACACCACCTCGATCACGATAAGCACTATCCCCCCTATGATGCCCGCTAACACCAGTATAAACACCCCTGCCATGTTTTTCAAGCCCAAAGTGTTTGGCGTCTTTTCATTCTCTTCACAGTTTAAAAGATTGTTTCGTAATATCCAATTGTTGTCGAGTGACTCCATTATACCACTTTCGTGAAAATCAAGTATCGCCAGTGTCACTTTGTCCGCCCACGGGGACCCTTTTTGTAAACCGACTCCGTAGCCAGACCGGCCGAATAACTCTCCTGCAGTCACCAACTCGCAGTCCTGAGCAGCTTCAAACTCCAAACGCGAGGAGTCCCAGATAAAGGCCATTAATTTTCCATTTTTAACATCCTGAATAGCCTGTTCCGCGTTATCGTAGTTGTTAGCCTCCATGGTCCGGTACATGTTGGAGAGCTCCACTTGGCGTCTGAAGTACATGTCCACTCCCGAGCCCTTCACCGTTGCGCATGTGAGGTTTTCCATAGTGTTTCGAAGCCTAGCATCGTTAATTCCAGTGAGTTTGGTTTTTGGACGCTCAAGCACGAGGAAAGCAGCCAAGTTGGCAGTGTATGAAGCAACAATGATCATGGCAAAACCTGCCCACACCATGCCGAGCACTCTCGCCGAGAAACTACGAGGCGTTCCTTCACCGATGCCGCTATTCAACAACACTCCCCAAGCAAACCAAATGGCGCTTGATAAATTCAATGCGTCTTCTTCCGTTCCATCTATGTTGGCGAGCTTAAACCGTCCGAACGGCGAAAATCTGTCCAGTAGATACAACACCAATGCTACTACATGTACCGACACCATCACCAATATCCATAACGTGTTCGAAAATGGTTGCAAGAACGATACCAGCGTCGAAGACCGTGAAGGCTTTTTCTCCAGAATGGTTATACCTTGATACTTAAAAGGTTTACTGAACTCAATAAATTCTGCCCGTTCAGGGTTAAGAGTCAGTG


>comp40732_c0_seq6_NMDAR1B
CAACCCAGAGGGTAAACTAGGTCTCAGTAGGATCAGATCGGTTTCTTAATAATCGGTAAATATCAAATTTCGTAAACAAGTTCCGAACAACTCTGGTACGAGCCGAGGTTTGAACCAGCGACCTCCGGATTGCAAGTCTCACGCGCTTTTCTTAGGCCCTATTAGTATAGTTCTTTAGGCGTATAGTAAGCGACATATAGTCTTTTAATGCTACTGAATATTGTTATAAAAAACGTGATACAAGATTATCAAACCGGCATCTGTTCATGATTTTGAACATCTTTTACTATGGGGTCAAGTTCGTAAAATTAAATAAAAATTGAGCACCATAGAAAAGGTCAAGTACCTATAAGTTGAAGAAAATGCATAGCAGTTGTTTTTTTTTACAATTTACAAAGTTGACCCAATAGTAAAAATTGATCCAAATCATGACCAGATGCCGGCTTGATAATCATGTATCACGTTTTTTATAGCACCAGGTATAATGTTTTTGTTTGCTGTTTGGTATTAAATTTAAACTAGGAATTAACTATACGGATTGTAGCTGGCAAATTATAAATGCGATATTAAATTCGAGCGCCACATTGCTCCAGTTTAGCAACCTAATCCCTAGAGGCTGAGATAATAGTAAGGATGTACATGAAAATGTTGATGATGTCCAGGTAAAGGTTGAGGGCGGCGAAGATGTACTCCTCGGGGCTGATGCTGTACTTGTGCTTGCCGCCCATCATCAGCTGCGTGTCGTAGACGAGGTACATGGAGAAGATGAGGGCTCCGATTGACGCGTAGACCAGCTGAAGGATGTTGCTTCGGACGAACATCGCGACGATACCAAGTATTAACAGCACAACAGTAGCGCAGACGAGGAATCCCCCCATCATGGTGAAGTCCCATTTGGTCTGCAGCGCGAATATTGTCAGCGCGAGGCATACGGCCGCTGTCACACCTACTGCCATCATCACAGCTTCAGGCGCCCTGGTACTAGAGATCGCCCCCAGTAAGAAGCTCTCGGCGATGGTAAAGATTGCCAAGAAGATGAAGTTCATGGGAGCCTGCCGACGCACGTTGCCGCAGCAAGCCATCACGATCAGACATACTATAGTCACCGCCAGGGCCACGAACATCATGTAGGAATGCTGTTGGAACCACAACTTCGAACCTTGGTGGTAGGTGAACAGGGTGATGAACGCCATGGTGACCAGCAGCTGACACATCAGGATGGAGTACACCTTGCGGATAAAGGATCTGCGGATGCTCTGGTCGTTAAAATCGAACCCCTTGACGGAGCCATCTTCGCCCAAATCCGACACACCGGGTTGCCCGTATCCCGCTTCACCCCCGTATCCTGGGGCGCCGTAGCCCGTCGGCTGGAACCCAGGCTGGGGCGGATAGCCTTGCGCGGGATAGCCGGCTTGGGGAGGATAGCCGCCTTGGGGAGGATAGCCGCCTTGAGGAGGATAGCCGCCTTGAGGTGGATAGCCTCCTGGGGGAGGATAGCCGCCCTGCGGATACCCGCCTTGATTCTGGTACATGGTGTTGTAGTTTGGTTGCTGGTTGGGATTTAACTTGTCGGAATCCGTTTTGTTGAACTTACACAAGTCTCAGGGTTTCTTGTATGCTTTCCTCAAATCCAAAGTAACACAAACACGTGGAATTATCAACTTTTTTGTTTACTTCGAAAAGCAGAAATAAAACTGTTTTAATGCAAAGTACGATTTACCAAAGCCTTGACAATAATTGTACTGCTTATGCTCGCTCGCAATTGTGACGTATGAAGTGA
>comp27491_c0_seq3_GmolIR7d
GCCAAAAAGTACGAAGCAATAAGCGAATTGCGATATATCAGGTATGTGAAAAAAGGAAATAGTTAAACAATTTTAGAGCTTATTGAAAATGGCTATTGATATTTACAAATAGTAGTTTGTAAATGATCACTGAAATTCTTGCAACATATTTCACAAACAAATATTATTATCGATACAATCCACCCGGCCGCCAAAACTACGTAACATCCCATGTAGTGATCAAAGTTCATTGCTACCGGACTTTCAGCCACTTTTGTTAAATGTATACTGGCGTGGTTTTTGTATAATTTATCAGTAAAACCACCTTCGATTAATCGGCCTATTATAAGATTCAGAGACTGCGCCATCGGAGAGAATTTCTTAAAAAACAGTACAGTAGGACTCGTCACAATCGTCTGAGGCACAATGTGCAACTTTCCATAACGCTTTATAAGGAAACTCTGTGCGGTAATCTTGTTCATTGCTAGAACGTACTTCATACCCTTCGATAAACTAACCATGGTATCATTGATCTCGGTGCTGTTAATGGGTTTCCAGTACTTATACACTTCAGGGTCTTCAATAAAGTAATCCTTCAGAGACGGAACACCGCCTAGTGGATAGCCAGAATTTATGATATCGTTAAGATTTTCAAATTCTGGACAATTCGAATTATCTTTCATCGCGCGAATAAGTGATGTCTGGTAAAACGTTCTTATCATAAAACAATAAAAAATCCATAAGAGAAATATGGTCAAAAATGCCGGTTTAGAAGGCAACGTCGTAGGCATGCCCATACAAATGGCCCAAGAATAAAACAGGACACATGTTTGTGGTCGCGCCGATGTAATTCGTTGACTCAATTTCTTCCAGAATCTGCTCTTCACAAAAACTGCTATTAGTATAATAAACAGAAACGTAACAGCTAAAGATATTCTGGCTTTCATTTGGAATGGACGTAGAAGTTTTTGCCAACTCGGAAGTGGGATTGCGGAATGAGTGACCCAGGCCATGTTTATCGAATGGTAATCTGTGGACATATGAAACGCCTTGTATCTTGTCAGAGTTATGGCTGCCGAAGTCATAGAGAAGTTAGCGAGGTCGTAATAAATGTCTGCTAAGGATCCCAACCAATTACCATCTTTGTCAAGCTGACCCCAACCGGCACCCCGATGCGGAGTCATCATCTTCAGTGTAGCGTTTAAAGAGTCTGCGATGATAACTAAAAGATCGCCGTCAGCACCTTTAGGGGAGCCCGATTTCAGAGTCATAAATGGGACCTGTTCAAAGGTAGACACTATAATCTGGCATTTGTGAAAATTTCTGAGCTTCAAAGGATAAAGATTCATGCATGAATGGTGAATGCAGGAATCCGGAAGTGGCAACGGTGGGCTTATTGCACACGTCTCGTCGTCATAAATCGAATATGTAAATCCAGTTATATTGCTTGTTCCAGAGCTGTCATTGATAAAGACCACGTTTAAAACCTTGTGATTCCAGAATATGTTCATCGCTTCTCGCTCATCGCAGTTATTGCAAATTACGATGAATTTTCCGGTGTTGTCAAATTCCCTGTGCCGCATCCAGTTCAACATGTACACCATGTTCGCCAAGTCTGATCCAAACAACACAAATTGCCTGATTCTGTCTGCAGAGGATTCTTCGCCATGGATAAACATTCCTTTTCCAACGATAACACTTTTCCTATAAATTTGCATGAATGCAGTTATACCGAGAAGTATTGAGGAGTTATAAAAAACCATGGTCACATATCTCCATTCGAAATTGTTGAGTGCAACCTTTGCCGCGTTAATAGCTAAGTTTTGGGCCGCGGTTATGTTTTTGTTGAACAGATTTAAGTCATTGCCAAGCCCG

>comp5756_c0_seq1_GmolGluR1
TGCTGCCAAGTTTGCTGTGTACGATGATACCATGATTAAAGTAAAAAACCACCACATACTGCCTGCCATTCTTGTTGACACCGCGATTGGTGCAATTTCAGATCCCTGGGTTAGTACACTTCCTAAAGTAAACCAAAATGAATTAGCCATTGTAAACTGATTGTCGAGAGTTTCTGGCTCCTCAATACACGGATAAGGATTCTGCCATTCCTCTGGAGCAATTCTTCCTAAAAGAAAGAGTAGTAGCGACACCCCAACGTAGGCACCTGCTAGCCAACCCCAGACCTCTAAAGAGAATGGTGAAATGAAAGAGAACAAATCCGGTGGCTGCTTTGTTGG

>comp5467_c0_seq1_GmolGluR2
TTCTTGTACAGAATAGTAATGCCAAGATTCATGAAAGGACTTGTAAAATCGACGGCTTTTTGGCGCGCTGCTGTGATAGTCAAATCAGTTATTGCAAAGTCCGCTCTCCCGTCCATAACTTTCTCCATCATGCCGTTCCACTTGCCAGTCTTCTTATCTAAGGAGCCATAAACACCATCAGCTTGAATGTCGAAGGTATAGTTGAACTCATTCATTTTGGACAACTCATCGATGAGCTCGATTCCGAAACCTTCATACCGATCATTACCTTCAAGCTTTTTTGAAGATTCCTTTAGCATCCCGTACGGAGCGCTCAAGGCTGTAAGAACAATGAAATGTTTTCCTTTCATAGACTCAG
>comp42373_c0_seq9_GmolIR1
CCGAGGCAAAAAGTAAATGTCGTTCAATTTGTTTATTTACCCCACGGCTACAGTTAAGATAGATGTGGAGATTGTTAAAATTATTCTGTCTGGTGGCGAATGCCGTGTGTATCCCAAGGCAGGGGGCAAACATGGCTGTCGATTATTTCTTGCACAAGGACGTAAAGCATGTGATTTACTTGTCTTGTAAGGACACCGCAGAAATAAAAGATGTGGCAAGACTCTTTATTGATAAAAACATACAGACATCAGTTGGTCTACTTGATCAGGCTCCTATAAACATGAAGAGGCTTTTGTATCTGTACGAAGCGCGCATCGGGGTTCTCGTGGACGGGAATTGTTACAATACGCAGAACGTTTTGAACAATGCCTCAGAATGGATGATGTTCAACGATATGCGTAGCTGGTTGGTACTGGACGATAAATGCAATGATACAGACTTTGTAAACGACACCTTCCAAGATCTAAAGCTTAGTGTGGACGCCGATGTCGTAGTGGCGTCTTACTGTGGGCGTATATACCAGCTTACCGATGTATTCAACTTCGGCCGCATTCAGGGAAACGCGCTGGAGATGAGACAGCTTGGAGCTTGGTCTTCGGAAAGAGGATTGAGGATTTTGCTTCAGGGCTTTAAATACTATAATCGGTGGAATTTTCAAAATCTAACTCTGCGGGCCGTGTCAGTGATACGCAACAGTTCAAGGGAGTTTGATGAGAGCATGCTCTTCGAGCCCGGCTACACGCTGGGGGTCGCCGCTATGACCAAAATCTCCACGCAGCTGCTCTATTTACTCACAGAAATGCATAATTTCCGTTTCAACTATACCATCGTGGGGCGCTGGATTGGAACACCTGCACGAAACTCCACTAAGGCAATGTCGAACTTGTTGCTCTGGCGCGAACAGGACATATCTTCAACATCGTCACGACTATTCTCCTCTTGGCTGGACTGGATGGACCCGTTTTTTCCCTCCATCACCGAGCTAGAGACCAAATTTTACTACACTATACCAGACAAGGGTATCGGTGACTACGAGAACCAATTCCTGAGCCCCATGTCGCCAGGGGTGTGGTGGTGTGCGGCCGCAGCGGGGGCACTGTGCGCGCTGGTGCTGTTCGCTGCGGCTGCCGTCGAACGCCGCCCTGAACCGGTCTCTTACGGAGTGTTTAGTGTGCTGGCGGCCGGATTTCAGCAAGATTATGAAGATGGACATCAGACGGAAAAAGACAGCTCCAGCCGTAAGGCAGCCCTCCTCGTAGTGGGGCTGACGAGTATGCTGCTCTACAACTACTACACCAGTAGCGTGGTCTCCTGGCTGCTAAATGCAGCTCCTCCAAGCCTGGACTCCTTGGACGGCCTACTAAAGAGCGACTTTGAACTGGTTTTTGAGGATATTGGTTACACCAGGCAATGGCTTGATGGGAGTGGTTTATCATAATAGCT

>comp52557_c0_seq1_GmolIR2
GTCGTGTACATCGTGAAACCTATATGCTTGCTCTCATTGAACGCCTCAGGAATCTTGCGTGTCAGCACAGCGTACACCGTGCAGACCAGAATCAACACGATGGGGTAGAAGAACGCGATCATATAAGACGCGTCCACGTACGAGTCGCACACCAGCATGTTGTCTTCACGGGTCGGGTAGTGGAACATGGCTCGAGCTGGTGCCACGATCATCCACACCACCACTATGAGAACCTGTATGGACACTAATCCGGCACAAATTACGAGCTGCGAGCTGGGTGAAATGAGGATCGGGCGCTTCGCCGAGTGCTTGCTGGCATTGAAGATGCGAGAAATACGGTTGGTCTTCGTCAGTAAAGCAGCGTAGACCACCGTGAAGCAGAAACCGGTGCCGAATCTTTG

>comp43818_c0_seq8_GmolIR3
AAAAATTTGCAAATTTTTGGCTCCGAGTAAGCTCATTCTTTCTTTTATTATCTTCTGTTGTGGCCTTAGAGGAAAATGCTATCGACTTTTCCTTAGATTTGTTAAAGGCTAGAGATGTCAAGTCAATTTGTTTGCTAACATGTGCTGATAATACTTGGAACCAAAAATTTGCAAAGAAGGCATCGAAGTTATCAATTGCCGTTTCACAAGTGAGCATCGACGAATCTTTGTCAAATCTAGATTCGATAAGTCTTTGCGTAAACCGTTATGCTACTAACACTGGCGTTTTGACTGACACAAAATGTCCCCGCTTTGAAAAAACCGTTATATATGCGTCGGAAAATCAATATTTCAGAGCAAATGTCAAATGGTTGGTCATAGATGTTGACACTTGGATTTCTAATACATCAACTCCATCTTACGTTGGAGTAAATGAAAATATGTCATGGCCAATGGAAATATTCGATAAATTAAATTTGAGCATAGATGCCGATATAACATTATCACTGCAGAAAGGATTAGCTAATAATATTTACGATGTCTATAATTTTGGTAAAGTACGTGGAGGAAATACTGTGATGAAGAAGCTTGGAAACTGGCAAAACAGACAAGATGTGATAAAACAGTTGAACGTCTACAAGTACTACAGAAGATGGGACTGCGAAAATTCAAGTTTAAACTATATTGCTGTCATGTTAAATCCGCCAAAAGTTTTCGAAGCGAACATGCTTATAGGAGACACTCCGGCACCAGGGGTCGCAATTATTACTGCTACCGGCACCAGAATATTGTTTGAGATAGCACAACTCCATAATATCAGGTCAGCTATTACAGTAGGCATATTATTCTCGTCTTAGCTATACGATTTATAGGAGCGACGGACGTAAGATTTGGAAGGAAAACTAGACGCTCATGAAAGTCATGAATCTTTGAACAGTTGTCATGGCTCAATATAGTTTAAGAATAGGAATAGGAACAAACGACATATGTTTTTTTAAATCTGACTCTATGACGGTTTGGCACAGTAGAGCGATCGGACTGT


>comp36336_c0_seq3_GmolIR4
GATGGAGATTGTTAGCAGACAGGATAGCTTAACACTACAAAATTTAGCCACAATAAACAGAGACAATAATAGATTAACTTCAAACCTGGGACCTAAATATTATGAGCCTAACTTCTACAACAAAACTCTAGATCACGACTTAATTTATGAAGAGAAAGAAAACCCAATATGTGAAGTAAACGTCTCAGATGAAATTGTAATAAAAAATGAAAATAATGATTTTAACGAGGAAATTAATGAAATGAAAGAAGAAAATAATGTTAATGATGATGATAATGACAATGATATGGATTTCGTGGCGTCAGATAGAGAATATTCGACTGATGACAGCTTACCGTTAGAAGCTAGAAGGAAAAAGAAGGAAAAGATTAAGAAGAATAAAATAGAGAAAAAGGAATGTATTAAAAAGGTGCGAAAGAGGCAGGTAAAGATCGACCCGACCCAGCCGAAAATCGACAGGCGACGCAAACCGTTTTTGAACGACGAATTGAATGAGACTCTTTTTACTATCACTGATCTCACTCAGGACGAGCAGCTCGAAGAAATCAGAAAGAGGCAGG

>comp41705_c0_seq15_GmolIR5
CGTTTGACCTCAGTCACACCTGATTAAGTGTCGACGAGTCAAACGCGTGTTTAAAAAAATTTGCTTAGACGTATGAGGAATTCAAAACATTTCGTATGGGGACTGAGAACATCTTAACCATATAAATGCAAAAAAAGTAGATTGGACCAGTGGCCAACAACGCGACGCTTTTTAACGTAATCATAAATTTCATTCAGTACACTCGGACGCGATTGCGTCACAGTTCCACACCACACGTCCGTAAATATTGACAACTGTCAATGTACAGTCGACGTCAAATATATGTTGACACTTTTGCACCTAGGATTAAGGTGAAAGTGTATACATATCTTTGACGTAGACTGTACGCTCTGGGGCCTGTTTCTTGTAACAGACGGAAGGCCCTTTCTATTAAAAGTTGTTAAAGTGACTTCCGTTTATAAAAAAAGTATGGTGTCGTGCGGGCCATCCAGTTGAGCTGTCAGGTCCAGGCTTATTGCTTAAATTTTTTGAGTCTTCTTGTCTTGACTAAGGCAATAGTTAGGCTAGGCTAAGGTGCAAATGTTCCTATGAGTGTAAGAGTATCTGAGTAGCATATGACATGTGTGTACAGTCGACCATTTATAGTTTTAGCCTTGTTAAGTGTCAGTATTTCGGAGATTTTTCTATTAACATACAAGTACGGTATCAAAATATACATATTTCAATTATTTTGTGTCTTACTGCTAATTTTTAAGTTAGTTAATTACGTTTTCAGTTATTTCCTCTGTTGTGTCCATGGAATCGCTTCGTGCTCTTTTAATTTCTCGTCGCGCAACTAATATCTCCAAGCCAAGTATCGGCAGGGACAGTGCGTACAGCGCCAGCAGCGCGCGGAAGGCGGGCGCCACGTCGCTCAGCTGCACGGCGTTGAACATGGCCGCGCTGGCGCCGCAGCGCGGCCGCTCCGGCACCAGCCGGCGCGCCGAGCGGCTCTGCACTCCCGCTTCCATTATGCGATTAGCTCCGATCCTAAGCATCTCTTTCATAGGGGTGATTTTGGAGATAGCGAAGAAGGGAGAAGAAGTAGACATATACTTTATAAAGCCCAGGTTACATTTCTCGTCTTCTAGAAAAGTCTTCTGGATTTGGTCGAAGCCGGCCGTCTCTTCCACGTGAAATGCGTACATGCCCTCCCTAACTTTTCTGATTCCGTCTTCAACGTTCAGGAAACCTTTTTTCCCCTGCGAGTTAATTTTACGCTCAGCCAGCAGACGGTGAATTGGGCGAGTCTCGTGCCCGAAAATCTGCCACGCGTAGACGACGTCCTGCGAACCGCATGCCACAGGCGACGTCAGCAGGGTCTCCACGCTGTTGATGTCGTTGGTGGGCGACTGCAGCAGCGCCACCACGTTGGCGGAGTACGCCGTGTACAGGAACATGAACGCCATCAGTCCCAACAGTAGGATCTGCCGGCTAGCTACCGAAATCGGATCAGTTGCAGTTCCTTGTTGAAATACTAAGCACAGGGTATCAAAAAATCCATCAGACAATTTTTGAAGCCTTGACATGTTGTGGTACCCTTTAATACGATCCTCTCGAAAATAAGATAAAAATAAAGTGGAAGTCGATATAATAATCAACACCACAGTTGAAACCCAAACACCAATGCTAAAAGGAAGAACGTAGATGTTAGTCACCGATGCAAGGGCCGGCTTTTTGAAAACAAACATAGCTTCAATCTTAGATGGAGGCAGGATGTAGCTCAAGTATGGTAATCGTTCTTTCTGTATGATCATACAGGATCCTGCTATATCGGCCCGTCCGGCCTGCATCTCACGCACGATGCCGTCCCATGAGCCGTTCGGTTGCAGGTAGCCCCATGACGAAGTTTGGTTCAGTACTTTGGTTCCATTTACCCATTCTACCAGGTGCTTAGCTATGTAGTATACCAACTTTGTCAGCGTGTCCTTTTCTCGGTGCAGATAGTCGGTCAGGTCTTCAAGCGTGTTTTTATGCAGTACGACGGTCGGGACGACGACGGTGGCGCCGCGTAGGTCGTGGCGTCGCACCGCCGCCGGCGCCGGCCGCGGCCTGTCGAAGCCGGCAGCAGTCCACGTACCGAGCTCTTCCCATATTAGAGGGAGGTGGGCTTTTATTTTGTACACTGAATACAAAATCACGTGCTTTCTCCTTTGAAATATAACATAAACATCTGTGCTTATATCAATATACAGGTTGGCGACACGTTGTTCAATGTCTCGTTTGTGTTCCCTGTCATCCTTCGCTATGGAGTCGTTCTCGCGATCATTGCTGGTGAACAGTAACCATCGGCTGGGGCTTTTGATTGATCGATCGTTAACGGCCTTATATAATAGCTGCCATGCCGATTCACTACGTAGATCGACTAAGTGAACGTCACTTTCATCAGAATGCGTATAATTTTTTTCAGGGACTATTTTAAATTGTCTCTGATCAGCAGCAAAAATTTTGCACATTTCTACATGTTCTTTTTTACTTATCGGTATATGCGAGACGACAGTAGATGATCTCTCTTCTCGCTGCAAGAAA


>comp43295_c0_seq6_GmolIR6
ATACGACCTGCTGCGCGTCTGGGCTCCAGGGTGCAGCCTTGCTGCAGGACAGCACCAATAATCAAAATGAGCACGTCCGCCCACGACCCATCCAGCTGCATAGGATGCAGACCCATGGTGGCTTCCCATTTCGACGTGATATACAGGAACAGAGCGCAAGCCAGGACACAGACGAGCACGGCCAGCCAGACGGCGCCCGTGAATGGTAGCGCGAAGATGTTGGAGACATAGGCCAGTGGCGGCTCTCGGAACACAAACCGGACTGCTGTGGTGCCCACCATGGCGATGTAGTCGATCATGTTCATGCGCTCTTGTGTAAAAATTGTCAAAGTGCCGATATCCCCTTCATTCTTGAGCAGCCGTTCCACAATCCCGTTCCAAGAGCCGTTCTTGTCCATGTAGCCCCAGGTGTTGGTGAACAGCAACTTCTCTGTTGCGTTCATCATTTCGAAACAGATTTTCGCAACCATGTACGACATCTTTGTTATGGAGTCCTGGTGTAAGTGTAATCGATCATCCATATGTTTTCTAGTCTCATTGCTATCAGTTATAACATTCACCATCCTCAAAACATGCTTTCTTATGTCCCTTCTCCTTGTTGACAAGATCTTACTGTTTCTATAGTCTTCTACTAATCCATACTTTTTTATTGTTGTTTTTGATTTGTTGTAGTAATTGATTACAGCTGTGTTATTTTTGTTGTCTGTCGGCTGCCACAAAGCTCGGGTATTGTACATTATTTGGGAGTTGTCTGTTATTTTGTAAACTTCCACGTACTGGTAACCTTTTCCTCTCTTTTCTGCTACAATAACATCACTATCGATCAGCATAACCAATCGGTCCAAGATGTTCAGCTCTGAGTCCTGGCTGATTAAAAGCCATCTGTATGGAGACTTGAAGAAACCCTCGTCGCTAGCCTTGACCAAGAACTCCTCAGTTCCTCTACACCTCAAGTCAGCCAGTATGATGAGGTTCTGCAGAAAGATTTCAGGTCTT
>comp43552_c0_seq13_GmolIR7
TACTCGCGCCGCCACGGCAGACGAGAGACCTAGTCCGCCGCGAGATCGGCGGCAGGCGAGCGCGGCCGGGGCACGACGCTCCATGCGACCTCCGCTCGCGACATGAGCGGCGCCCGCCCCCGCAGCGCGCCCCTGCTCCTGGCGCTCGCAGCCGCCTTTCTCCCGCAAGCCAACCATGTCGCGGGCGCCGGTGGGGGTGGCATGTTCGGCGATGTCAATATATCAGCCATCTTGGATTCCTTTAGCATAAGTTATGACAAAAGAGTAAGGCCTAACTATGGAGGACCACCCGTGGAAGTGGGGGTCACCATGTACGTGCTCTCCATCAGCTCTCTATCTGAAGTGAAAATGGACTTCACATTGGATTTTTACTTCAGACAGTTTTGGACAGATCCACGACTGGCATATAAAAAACGACCTGGAGTGGAGACGTTATCAGTGGGATCCGAGTTTATAAAAAACATATGGGTGCCTGACACATTCTTTGTAAACGAAAAACAGTCATATTTCCACATAGCAACCACTAGCAACGAATTCATACGCATTCATCATTCAGGCTCTATTACTAGAAGTATCAGATTAACCATCACCGCATCATGTCCTATGCATCTACAATATTTTCCTATGGACAGACAACTGTGTCATATAGAAATCGAGAGTTTCGGATACACTATGAGAGACATTCGATACCATTGGAAAGACGGACATTCTAGCGTCGGAATGAGCAACGAGGTGCAACTGCCCCAATTCCGAGTGCTCGGGCACCGACAACGCGAGACAGTAGTGACGCTGACGACAGGTATTGCGGGGGAATACCCATAAATAAGAAGTGAAAAGACCACTACTTTTAACACTGGACAAAAACAGTCACGATTCTTTTCACATCCTGCTTTTGTATCATTGCACAAAAAAACACGATAGAGTGGTGTGATTATACTTACTTATTAGTATTTAATGTAATCAACACGTATATTATATAATAAAG

>comp44414_c0_seq1_GmolSNMP1
CATACGTCGAAAGCGTTGCAGTACAGACAAGTATTCTGACAGCTGCCTTCAAAGACGGACCATCACGATGCAGTTGCCGAAACATCTGAAGGTAGCCGCCGGGTCGGCCGGCGCGGCCATCTTTGGTATCCTCTTTGGCTGGGTCATATTCCCAGCCGTACTCAAGTCGCAACTCAAGAAGGAAATGGCCCTGACAGCAAAAACAGACGTCCGTCAGATGTGGCAGAAGATTCCCTTTGCTCTCGACTTCAAGGTATTCCTGTTCAACTACACCAACGCGGCGGAGGTCCAGAAGGGAGCCATACCTATCGTGCAGGAAATTGGACCATATTACTTCGAAGAATGGAAAGAGAAAGTGGAGGTAGAAGAGAACGACGAAGCAGACACCATTAACTACAAGAAGTTGGACGTGTTCTACTTCAAGCCTGAGTTGTCAGGTCCGGGTCTGACTGGTGAAGAGGTCATCACCATGCCTCATCCGTTTATGCTGGGAATGGCTACAGTAGTCGCTCGTGACAAACCGGCAATGCTCAATATGATTGGCAAAGCCCTCAACGGCATCTTCGACAACCCCGAAGACATGTTCCTCAGAGTCAAAGTCATGGACGTCTTGTTCCGCGGCCTCACCATTAACTGCGCGAGGACCGAGTTTGCACCGAAAGCAGTTTGCACCGCTTTGAAGAAGGAAGGGCCCCCTGGCCTGATCCTGGAGCCTAATAATCAGTTTAGGTTCTCTATTTTTGGAGCTCGTAACGGAACCGTAGACCCAAAAGTAGTAACTGTGAATCGAGGCAAGAAAAACGTCATGGACGTTGGACAAGTGCTGGCTGTCGACGGCAAGGACAAGCAGGAAGTCTGGAGAGACCACTGCAATGAGTACGGGGGGACGGATGGAACGGTCTTCCCGCCCTTCTTAACGGAATTTGATAGACTGCAGTCATTTTCTGGGGATCTCTGCAGATCCTTCAAGCCCTGGTACCAAAAGAAGACCTCCTACCGAGGCATCAAGACTAACCGGTACGTCGCCAACATCGGTGACTTGGCCAACGATCCAGAGTTGAACTGCTTCTGTGATGCCCCCGACAAGTGCCCCTTAAAGGGTCTCATGGATGTGACCAAATGCGTAGGCGCACCCATGGTGGTGTCCATGCCGCACTTCTTGGACTCCGACCCGTCGCTGGTGCAGAACTGCAAAGGGCTTAATCCTGATGTCAATGAGCATGGCATCGAGATTGACTTTGAACCGATAAGCGGAACACCAATGGTGGCGCGCCAACGTGTACAGTTCAACATGTTACTGATGAACACGGACAAGCTCGAGCTCTGCAAGGACATGCCCAACACGTACGCACCTTTGTTCTGGGTGGAAGAGGGTCTGGCTCTGAACAAGACGTTCGTGAACATGCTGAAGCACCAGCTGTTCTGGCCGAAGCGCGCCGTGGGCGTCATCAAGTGGATGCTGGTCTCCTTCGGGATCCTGGGCGCGCTGGGCGGCGCCGTGTTCCACTTCAAAGGTAGAGTCCAGGCGGGGGCATAATGAACTTCGCCGTCTCCAAGAACTCAGCGTCAGTGGCCAAGATCAAGCCTGAAGAAGGCAAGGAAGTGGCCGTGCTCGGCAGCCACGAACCAGCCAAGGTCATGTAATGGGTGCGGCGGCTCCTGGCGTCACCCTGGAGCCGGTTCTGGCTGGTGCTCAGGCTTGCCACAGACATCTTTCCTTTCTTGCGCAGATTCAGAGCTTGATTGACTGGTGTTGAATCTTAACCACTAGGGCTTTATATATAGCTTGGAATTTCGTAACCACTAGTGATTGATC
>comp36266_c0_seq1_GmolSNMP2
GAATAACAAAATTCTAAATTCAAATTAAGTAACATAATTCTAAATTCAAATAATCGGTGATAAAGTGCTACTCAATAGTTCCTTTAGTGATTGTACAGTGTAGATTGCAGAACAATGATTGGAAAAAAGTATCGCCTGTTTTTCTTGATATCGTTATGTGGGCTGATGTTGGCGGTTTTACTTGCAACGTGGGGCATACCGAAGATTATCAGAAGCCAAATACAGAAGAATGTTCAGATCGACCCCTCCTCGCAGATGTTCGACAAATGGCAGAAGATGCCCATGCCACTCACCTTTAAGGTCTACGTTTTCAACGTCACCAACGCAGAAGACATCAGCGAGGGTGCCAAACCTCAGCTTGAAGAGATTGGACCATACGTATATAAACAATACCGAGAGAGGACAATCTTAGGGTACGGCGATAATGATACGGTGGAGTATACGTTGAAGAAAACTTTTGTTTTCGACGCGAAGGAGTCTGGCTCTTTATCCGAAGACGACGAGGTTACTGTTATCAACTTCACTTATATGGCGGCTCTGCTACAAGTCCAGGAGTTGATGCCAGGTCTAGTTGGCATGATCAATGGAGCTTTAGGAGACATGTTTACCAACTTAACTGACCCCTTCCAACGGGCCAAGGTCAAGGATCTCTTCTTCGATGGCATCCATCTTAACTGCGTGGGAGAAAACTCTGCCCTAGGCCTCGTATGCGGTAAAATGAAAGCTGACAAACCAGCAACAATGCGTCCCTCTGAAGATGGCAACGGCTTTTACTTCTCCATGTTTGGTCATATGAATCTGACGGAGTCCGGCCCTTACCAGATGGTGCGAGGTACCAAAGACGTTCAGGAACTTGGTCACATCATCTCTTACAAGGGCAAGAAAGAAATGAAGAATTGGCGCGACCCATACTGTAACCAGCTGAACGGATCCGATGCGTCCGTCTTCCCTCCGGTCGAGGATCAAGCTCCCAAACGGCTGTACACATTTGAGCCAGAAGTATGCAGATCTCTATACGCCAATTTAGTTGGACCAGCGACCATTTTTAACATGAGTGCGCTCTACTACGAAATAGGCGAAGAAGCATTGGCAGCTAAAACGGCGAACAAGGATAATAAATGCTTCTGTCGAAAGAATTGGAGCGCCAACCACGACGGCTGCCTGCTGATGGGCGTGCTGAACCTGGAGCCATGCCAGGGTGCGCCGGCGCTGGCGACGTTGCCACACTTCTACCTCGCCTCAGAAGAGCTACTGGAATACTTCGGCGGAGGCATCAGCCCCGATAAAGAGAAACACAACACTTATGTGTATTTAGACCCGCTGACTGGTGTTGTGCTTAAAGGTGTTAGACGGCTGCAGTTCAACATTGAACTACGGCAAATAAAAGGAATTCCACAGTTGGAGAATGTACGCACGGGCGTGTTCCCTTTGCTTTGGATCGACGAGGGTGCAGAATTGCCGCCGGAAATCCAGGGAGAACTAAAACAGTCCCACACTTTGATTGGATACGTGAATATGGCACGTTGGGTTCTCCTGTCCGTAGCCATACTAGTGTGTCTGGCGAGCGTGTACAAGTTAGGCAGAAGCGGTGTTTTGCCGATCTGTGGACAAAATCCAAATTCTGTCAGTTTTGTGCTGTCAGCTAATGGTAATGGCAACAAATTGCACTAAGTATAGATATGGCAATGTTTGCATTTTGTTGAGATATGTCCTGGTTCCTCAGTGTTATTCATAGGTGTAATAGTGTTACTAGCAAATGTATTCCAGCGAGAGAGAAGCGGCGCTCAGCCAAGTTTTGGATGAAATCCGAATTCTGTCAATTGTTGTCAGCTAGTGGTAGTTGTAATAAACGCTGTTTGTCTGGAAAA
>comp41848_c0_seq1_GmolODE
TCAAGTTTTTCTTTGAAAGCTCGCTATATCGAACTCTGTTTTTTTTTAAATCTATTTCCCTTTATACCTACTCAATAGTAATAAGTAATAATAACCTTATTATGACACTCGAAACCCATTGCGTTTCCATTTCCATTCCGTTTCTACAAACGATTGGCATGTCGGATAAAATCCCAGAAGAGGCAATGGTCAATGAAACCCATAAACTTTTCTTCTATACTTGCTGTACGTCTGGTTCCAGAGGTCCACGGTGGCGTAGTCCCACAGCCGAGCAGTCGAGAGCTGCGAGTCTATGACCAGGGCGGAGGGGTTGCTGGGGCGCCCTGGTTGCCAACGGAACGGCAACAGTGGGGACGTGGTTGGCGTTGGGTCCCCGTATTTGGCGAAATTGGTCCATAGTGTAACCATGCGCTTGATCATTCTTCGCTCCAGCTGATGCGGGAAAGGGATGGAATGAGGCTTGAACAAATAGAACAGCTCATCAGCGTGGGACGCCCCTCCCGTCGCCCCGTAGCCCACTATTATCTTCGCCATATTCCTGTACCCCCCATACTTGAAGAGGTAGAAGTATATTGGCTTGTCCGTGGTCTTCGCGTACAGGTCAGACTCGATTACTGATGGAAACTTGAAGTGCAGATCGGAATATAGATCCACCATGTTTAAGATCAACTCGTCTTTCTCTGGTGGGAAGTAATGACTCTTTATTATATCAACTGTGTTGTTCTTTTCTAGTTCTGTTGGGAATTCCAAATCTGGTTGCAAGTTCTCTTTTGGGTCTATCGATTTGAGACTGCTCCCGTAGTCTTTAGCTACGAAGTATATCCCTTCGTTGTCATTAAAGCCTATGATCATTGGCACCTTGGTGTAGTTACCAGATTCGATTATGCTTGTCGGGTATTCTGTTACAATAGGTTCGATTCCTGGCAGCTCTTTCTCGATGCAGGGTACAAAGAGCGTGTCGGACGAAATGTAGTTTTGATTTTCAGCAGCCTTAGCTATTATTAATTCGTTTACAGTTTTGCTTCTTAAAATATCGTATATTTCGTATGGATCTTTGGTATCGTAACCGAAATGTTTGACTAGAGCACTAGCTGTCCTGATAGGGTCATGTTGCAAAGCCCACGGAGCGAGGGTAGATCCACTTTGTAGTATGACTCTATGGAACAGACCTTTCGCAGCTCGCGAAAGAACTAAGAAAGAGGATGAAACAGCACCAGCGCTTTCTCCGAACAGCGTAACGCTTTGCGGATTCCCTCCAAAAGCTTCTATATTATCTTTAATCCATCTCAACGCAGCTACCTGGTCTTTCAAGCCAGCATTACCAGGGGCATCTTCTGTTCCTAAGCATAGGAATCCTTCCACGTTTAATCTATAGTTAATACCAACGAATACCACTCCGTGTTCTACGAAGTAGTCTGCTCCATAAAGGAAAGCTGAGCCAGTGCCCTCGAAGAAGCAACCTCCGTGGATGTAGACCATGACCGGCAGGAGCTTGGATCTGGTCCTGGCGGGAGTGTAGACGTTCAGCTTGAGGCAGTCAGGGTTGCCGATGATGACAGAACCCATGACGGTCTGTGGACAGCGGGTGTTGGTGTTGATGGCTTCGAACACGCCGTCCCATGTTGGCGGGGGCAGCGGAGCCTTGAATCTGTTCTCCTCGTTCACCGTGCCGTACGGGATGCCCAGGTACTCGAGCAGCCGGCCGTCGCGCGCCACGCGCCCGCGCAGCAGCCCCCCGCGCGTGCGCACCGTGGGCGCCGGCTGCTGCAGCACCGTGGCCGCCACCAGCGAGAACAGCGCCAGCCACTTCATGTCGCGACCCACCGTCTAATTCAAAACACCATAGATCACTTAACTCTTTCACTTAGCACAATTTATGTTTGAAAATGTTCTCGCGGCATGCGCGTGATTCGCCCGGCGGTC
