# Supplementary material for: Identification of Putative Olfactory Genes from the Oriental Fruit Moth Grapholita molesta via an Antennal Transcriptome Analysis
Source: PLoS One. 2015 Nov 5;10(11):e0142193. doi: 10.1371/journal.pone.0142193 (PMC4635014; doi:10.1371/journal.pone.0142193)
Supplement: S1 Table — (XLSX) [file pone.0142193.s003.xlsx]

## Sheet: Sheet1
Gene	Forward primer (5’-3’)	Reverse primer (5’-3’)
GmolCSP1	GCCTGAAGCCATACAACAA	TTCCAACGGTCCAAAATAC
GmolCSP2	GTGCTGTTTGAGTGCCTG	CATAGCGTAATCCTTGGG
GmolCSP3	TCTGTGCGTGGCCTCGT	GCTCCTTGCCTTCGGGT
GmolCSP4	AGTGACGTGTGTGCTGTTGG	TCGGGGATAGTTTTTTTGAA
GmolCSP5	GCTCAACGACAAACGCTTCA	TGCCAACGGCCTAACAACTA
GmolCSP6	CTTGTGTATTCGGTCGTATC	GTTGTCGTAGTTCTTGTTGG
GmolCSP7	TCCTGATTGTTTGCGTTCTCG	CACTTGGCACAGTTGTTTTCT
GmolCSP8	GTGTTAGGGAACGAGAGG	TTTACAAATACAGGCAGC
GmolCSP9	TTTCCTCGTGTTCCTCATTC	CCTTGTGTTCTTTGCTGTCC
GmolCSP10	CTGTGCCTATTCGCCGTC	GCTCCTTGCTTCTCCATC
GmolCSP11	GTCACCGCCGACTTCTAC	GATCAGCTGCTTTTGTTT
GmolCSP12	GTTGTCCGAAATCATCCT	TAAAGTCCTCATCGCCGT
GmolCSP13	TGTGTTTGGGGCTGGTTT	TGGCGTCTCTGATGGTAT
GmolCSP14	CCTGGATGAGATACTGGGG	AGGATCGTACTTGGCTTTG
GmolCSP15	TGTTCACTTGTCTGCTGGC	CATTTCGCACATTGGGTTT
GmolCSP16	TCCTCATTGCTATCGCCGT	CCCCCATCAGTCTCTTGTT
GmolCSP17	CTATGACAACGTGAACGCC	CTGATACCAAGCAGGAGGG
GmolGOBP1	ACCCAGGAGGTGCTGAA	GGGTCAAGCATCAGCCTCCA
GmolGOBP2	GGCCGGATGGTAGATGGTAC	GGGTCAGTATTTCTCCAGTACAG
GmolPBP1	ATTCATCGCAGCAGGTG	ATGGGGGGAGCCAAGTC
GmolPBP2	CATCACAAGAACGCTCA	GACTTCCTCCAACACCG
GmolPBP3	ACTACTCCCTTCTCAACCG	AATGATAACGTCCATCTTT
GmolOBP1	ACCCAGTGGAAGGAGCAG	CTTGAAAAGCAGGAGAGC
GmolOBP2	AAGACGGAGAGAAAGGATGC	ACTATGTGGAGGTTGAGATT
GmolOBP3	TTTTGGGAAGACTTTGGAA	GAACTTGTGGGACATGCAG
GmolOBP4	ACATACAACGCAAACATCTT	AACCGTAGCCTTTACAGCAA
GmolOBP5	TTGGTGTATGCTAATAATCCTG	CTCTGACATTCCTTCTTCTCTC
GmolOBP6	TGTGTATGGTGGCTTTGAG	CGAGCAGCATTTTGGACTT
GmolOBP7	CACACCACCAACATCCAAA	CTTATCTCCGTCGCTCACT
GmolOBP8	AATGCTACATAAAATGCGTG	TGTGTTCGTTCTTCGTCCTC
GmolOBP9	AGTGCCTTTTGGCTTGC	TCATCGCCTTTCTGTGT
GmolOBP10	GGAAAACCATACGGAAA	CACACGCCATGTAACAC
GmolOBP11	CTCCATGTCATACCCTCCA	GTTTCACAGTCATCCCCAC
GmolOBP12	TTGTGCCTTTGTGATAGTGG	TCTGTTTTATGGATGCTTCG
GmolOBP13	CACGGCCATCGTAGCTCA	TCTTCCAACAGGCAAAAC
GmolOBP14	AACCTTGTATTTCCATTTA	CATCCTTCGTTCTCTCTTT
GmolOBP15	CTTTCTCTCGTCCAGTGT	GCCATCTTAATTTCCATC
GmolOBP16	ATGGGGGTTACGGGGCAGG	GGAGGCGTTGGGTTTTCGG
GmolOBP17	GTGCTGGTTTTTGTATGTTTG	TCTGTCCTATCTGATTCCGT
GmolOBP18	GAATGTCTGAAGGAGGT	CTTTTGTGTCTTTGGCG
GmolOBP19	CAGTGGGTGGTCGCAAGC	CGCGCCATATTATCAAGTTC
GmolOBP20	TGGCGGTATGTCTGTTGG	GCGGAAGTGTCCTGTGGT
GmolOBP21	GCATCTGTCAAAATCCCA	ACATCGACGTTCAGCCTA
GmolOBP22	GATGGAACAGAAAGAAGCG	GAAGAGACAAGCGAGAAAA
GmolOBP23	CTTCATACTTCCCAAAATCC	AAACTACCATACGACCCCAT
