# Supplementary material for: Identification of Putative Olfactory Genes from the Oriental Fruit Moth Grapholita molesta via an Antennal Transcriptome Analysis
Source: PLoS One. 2015 Nov 5;10(11):e0142193. doi: 10.1371/journal.pone.0142193 (PMC4635014; doi:10.1371/journal.pone.0142193)
Supplement: S3 Table — (XLSX) [file pone.0142193.s005.xlsx]

## Sheet: Sheet1
ID	Length	Cover percent by soapdenovo-trans transcripts(%)	Cover percent by abyss-trans transcripts(%)
comp20508_c0_seq1	308	94	100
comp20621_c0_seq1	419	64	79
comp21044_c0_seq1	798	78	96
comp25108_c0_seq3	706	100	76
comp2648_c0_seq1	421	80	77
comp26710_c0_seq1	358	95	95
comp26714_c0_seq1	1387	80	87
comp27491_c0_seq3	1854	74	94
comp28072_c0_seq1	548	100	100
comp29970_c0_seq1	384	99	98
comp29992_c0_seq1	1047	100	98
comp30377_c0_seq2	953	100	100
comp30965_c0_seq1	689	9.3	60
comp31482_c0_seq1	422	88	95
comp31529_c0_seq2	520	97	91
comp32055_c0_seq3	407	100	100
comp32406_c0_seq1	527	50	89
comp32473_c0_seq5	505	98	81
comp33414_c0_seq1	324	85	99
comp33512_c0_seq2	741	86	71
comp33568_c0_seq1	427	100	100
comp33674_c0_seq3	1054	56	100
comp33722_c0_seq2	373	100	100
comp34069_c0_seq3	1532	100	98
comp34669_c0_seq1	980	79	96
comp34810_c0_seq9	1425	95	84
comp35533_c1_seq1	849	57	98
comp35615_c0_seq1	956	66	79
comp35668_c0_seq1	588	90	99
comp35668_c0_seq2	906	94	100
comp35716_c0_seq1	1063	63	88
comp35908_c0_seq2	665	34	100
comp36128_c0_seq1	536	98	99
comp36128_c0_seq3	842	93	100
comp36336_c0_seq3	560	91	100
comp36383_c0_seq1	1331	68	65
comp36742_c0_seq1	1739	86	100
comp36812_c0_seq5	1707	75	100
comp36822_c0_seq1	1081	88	86
comp36822_c0_seq2	439	85	76
comp37031_c0_seq3	1624	96	100
comp37376_c1_seq1	832	70	87
comp37543_c0_seq4	615	85	98
comp37677_c0_seq3	1441	78	82
comp37980_c0_seq2	1626	90	81
comp38057_c0_seq1	462	100	100
comp38057_c0_seq2	773	96	99
comp38507_c0_seq2	830	69	75
comp38507_c0_seq3	1506	63	75
comp38507_c0_seq4	828	69	97
comp38817_c0_seq3	1415	79	89
comp38984_c0_seq2	2608	96	96
comp39091_c0_seq2	1298	98	100
comp39117_c0_seq1	970	100	100
comp39216_c0_seq2	1400	99	99
comp39775_c0_seq1	1281	100	99
comp39806_c0_seq1	1232	35	98
comp39835_c0_seq3	1686	75	66
comp39973_c0_seq2	631	73	55
comp40028_c0_seq2	1396	81	98
comp40035_c5_seq2	1799	71	80
comp40263_c1_seq4	1403	61	98
comp40338_c0_seq2	1224	95	98
comp40388_c2_seq1	1277	100	100
comp40732_c0_seq6	1780	88	87
comp40766_c0_seq4	998	100	100
comp40794_c1_seq1	1980	96	92
comp41050_c0_seq1	681	70	83
comp41079_c0_seq1	1640	75	100
comp41079_c0_seq11	1094	62	100
comp41154_c0_seq4	3326	81	82
comp41217_c1_seq3	1262	97	100
comp41262_c0_seq4	1462	82	98
comp41607_c0_seq3	2364	98	97
comp41612_c0_seq4	1674	100	100
comp41698_c0_seq2	946	99	100
comp41705_c0_seq15	2529	90.1147	99.9605
comp41733_c0_seq1	1334	94	97
comp41754_c3_seq2	738	91	100
comp41837_c0_seq1	1455	95	100
comp41846_c1_seq1	788	93	66
comp41847_c1_seq3	1846	100	99
comp41935_c2_seq6	1198	78	90
comp42164_c0_seq3	1274	100	97
comp42201_c0_seq1	2730	61	83
comp42372_c0_seq4	958	85	91
comp42373_c0_seq9	1444	85	94
comp42516_c0_seq34	1458	71	92
comp42525_c0_seq1	1213	96	98
comp42767_c0_seq45	1716	45	90
comp42937_c0_seq1	2722	85	100
comp42972_c0_seq8	2123	66	94
comp43031_c0_seq3	2363	75	100
comp43037_c0_seq1	1501	76	79
comp43295_c0_seq14	523	100	100
comp43295_c0_seq6	996	100	100
comp43328_c0_seq3	1225	91	91
comp43336_c6_seq1	862	100	100
comp43424_c0_seq31	2528	88	95
comp43530_c1_seq3	1420	62	67
comp43552_c0_seq13	985	98	99
comp43708_c4_seq3	2409	61	71
comp43733_c0_seq1	3490	64	99
comp43818_c0_seq8	1042	100	100
comp43824_c0_seq2	1841	95	100
comp43859_c0_seq4	2512	80	100
comp44030_c0_seq5	884	100	95
comp44120_c0_seq14	1734	100	99
comp44203_c1_seq3	2158	69	84
comp44215_c1_seq7	1380	100	100
comp44364_c1_seq2	1938	57	99
comp44415_c0_seq2	2713	98	100
comp44508_c0_seq1	2971	28	93
comp52214_c0_seq1	377	66	66
comp52557_c0_seq1	401	99	100
comp5467_c0_seq1	358	97	97
comp5756_c0_seq1	339	82	82
comp61252_c0_seq1	250	95	96

## Sheet: Sheet2
ID	Length	Cover percent by soapdenovo-trans transcripts(%)	Cover percent by abyss-trans transcripts(%)
comp43733_c0_seq1	GmolIR25a	3490	3490	64	99
comp41154_c0_seq4	GmolIR76b	3326	3326	81	82
comp44508_c0_seq1	GmolIR8a	2971	2971	28	93
comp42201_c0_seq1	GmolOR2	2730	2730	61	83
comp42937_c0_seq1	GmolIR21a	2722	2722	85	100
comp44415_c0_seq2	GmolIR93a	2713	2713	98	100
comp38984_c0_seq2	GmolOBP3	2608	2608	96	96
comp41705_c0_seq15	GmolIR5	2529	2529	90	99
comp43424_c0_seq31	GmolIR75q2	2528	2528	88	95
Comp43859_c0_seq4	GmolGOBP1	2512	2512	80	100
Comp43708_c4_seq3	GmolPBP2	2409	2409	61	71
comp41607_c0_seq3	GmolOR33	2364	2364	98	97
comp43031_c0_seq3	GmolOR10	2363	2363	75	100
comp44203_c1_seq3	GmolOR38	2158	2158	69	84
Comp42972_c0_seq8	GmolPBP1	2123	2123	66	94
comp40794_c1_seq1	GmolOR5	1980	1980	96	92
comp43826_c0_seq19	GmolIR75p2	1958	1958	87	97
comp44364_c1_seq2	GmolOR37	1938	1938	57	99
comp41848_c0_seq1	GmolODE	1923	1923	87	93
comp36266_c0_seq1	GmolSNMP2	1868	1868	78	89
comp27491_c0_seq3	GmolIR7d	1854	1854	74	94
comp41847_c1_seq3	GmolIR41a	1846	1846	100	99
comp43824_c0_seq2	GmolOR40	1841	1841	95	100
comp44414_c0_seq1	GmolSNMP1	1816	1816	74	96
comp40035_c5_seq2	GmolOBP10	1799	1799	71	80
comp40732_c0_seq6	GmolNMDAR1B	1780	1780	88	87
comp36742_c0_seq1	GmolOR46	1739	1739	86	100
comp44120_c0_seq14	GmolIR87a	1734	1734	100	99
comp42767_c0_seq45	GmolOR24	1716	1716	45	90
comp36812_c0_seq5	GmolOR9	1707	1707	75	100
comp39835_c0_seq3	GmolOR28	1686	1686	75	66
comp41612_c0_seq4	GmolOR60	1647	1647	100	100
comp41079_c0_seq1	GmolOBP23	1640	1640	75	100
comp37980_c0_seq2	GmolNMDAR1A	1626	1626	90	81
comp37031_c0_seq3	GmolOR4	1624	1624	96	100
comp34069_c0_seq3	GmolOR44	1532	1532	100	98
comp38507_c0_seq3	GmolCSP3	1506	1506	63	75
comp43037_c0_seq1	GmolOR20	1501	1501	76	79
comp41262_c0_seq4	GmolOR26	1462	1462	82	98
comp42516_c0_seq34	GmolOR16	1458	1458	71	92
comp41837_c0_seq1	GmolOR45	1455	1455	95	100
comp42373_c0_seq9	GmolIR1	1444	1444	85	94
comp37677_c0_seq3	GmolCSP9	1441	1441	78	82
comp34810_c0_seq9	GmolIR68a	1425	1425	95	84
comp43530_c1_seq3	GmolOR32	1420	1420	62	67
comp38817_c0_seq3	GmolOR34	1415	1415	79	89
comp40263_c1_seq4	GmolOR39	1403	1403	61	98
comp39216_c0_seq2	GmolOR3	1400	1400	99	99
comp40028_c0_seq2	GmolCSP12	1396	1396	81	98
comp26714_c0_seq1	GmolOBP13	1387	1387	80	87
comp44215_c1_seq7	GmolOR31	1380	1380	100	100
comp41733_c0_seq1	GmolOR21	1334	1334	94	97
comp36383_c0_seq1	GmolOBP15	1331	1331	68	65
comp39091_c0_seq2	GmolOR64	1298	1298	98	100
comp39775_c0_seq1	GmolOR27	1281	1281	100	99
comp40388_c2_seq1	GmolOR36	1277	1277	100	100
comp42164_c0_seq3	GmolOR19	1274	1274	100	97
comp41217_c1_seq3	GmolCSP10	1262	1262	97	100
comp39806_c0_seq1	GmolOBP16	1232	1232	35	98
comp43328_c0_seq3	GmolIR75d	1225	1225	91	91
comp40338_c0_seq2	GmolOR12	1224	1224	95	98
comp42525_c0_seq1	GmolOR7	1213	1213	96	98
comp41935_c2_seq6	GmolOR35	1198	1198	78	90
comp39217_c0_seq1	GmolGR3	1186	1186	75	91
comp41079_c0_seq11	GmolOBP17	1094	1094	62	100
comp36822_c0_seq1	GmolOR30	1081	1081	88	86
comp35716_c0_seq1	GmolGOBP2	1063	1063	63	88
comp33674_c0_seq3	GmolOR25	1054	1054	56	100
comp29992_c0_seq1	GmolGR1	1047	1047	100	98
comp43818_c0_seq8	GmolIR3	1042	1042	100	100
comp40766_c0_seq4	GmolOR18	998	998	100	100
comp43295_c0_seq6	GmolIR6	996	996	100	100
comp43552_c0_seq13	GmolIR7	985	985	98	99
comp34669_c0_seq1	GmolOBP1	980	980	79	96
comp39117_c0_seq1-1	GmolCSP6	970	970	100	100
comp39117_c0_seq1-2	GmolCSP15	970	970	85	91
comp42372_c0_seq4	GmolOR13	958	958	66	79
comp35615_c0_seq1	GmolCSP8	956	956	74	89
comp30377_c0_seq2	GmolOR17	953	953	100	100
comp41698_c0_seq2	GmolOR15	946	946	99	100
comp35668_c0_seq2	GmolOBP7	906	906	94	100
comp44030_c0_seq5	GmolOR1	884	884	100	95
Comp43336_c6_seq1	GmolOBP12	862	862	100	100
comp35533_c1_seq1	GmolOBP6	849	849	57	98
comp36128_c0_seq3	GmolOR22	842	842	93	100
comp37376_c1_seq1	GmolOBP8	832	832	70	87
comp38507_c0_seq2	GmolCSP14	830	830	69	75
comp38507_c0_seq4	GmolCSP13	828	828	69	97
comp21044_c0_seq1	GmolOBP4	798	798	78	96
comp41846_c1_seq1	GmolOBP11	788	788	93	66
comp38057_c0_seq2	GmolOR42	773	773	96	99
comp33512_c0_seq2	GmolOR43	741	741	86	71
comp41754_c3_seq2	GmolOR29	738	738	91	100
comp25108_c0_seq3	GmolGR4	706	706	100	76
comp30965_c0_seq1	GmolCSP2	689	689	9.3	60
comp41050_c0_seq1	GmolCSP11	681	681	70	83
comp35908_c0_seq2	GmolPBP3	665	665	34	100
Comp39973_c0_seq2	GmolOBP9	631	631	73	55
comp37543_c0_seq4	GmolOR8	615	615	85	98
comp35668_c0_seq1	GmolOBP5	588	588	90	99
comp36336_c0_seq3	GmolIR4	560	560	91	100
comp28072_c0_seq1	GmolOBP14	548	548	100	100
comp36128_c0_seq1	GmolOR11	536	536	98	99
comp32406_c0_seq1	GmolCSP7	527	527	50	89
comp43295_c0_seq14	GmolIR75p1	523	523	100	100
comp31529_c0_seq2	GmolCSP4	520	520	97	91
comp32473_c0_seq5	GmolOBP2	505	505	98	81
comp38057_c0_seq1	GmolOR41	462	462	100	100
comp36822_c0_seq2	GmolOR14	439	439	85	76
comp33568_c0_seq1	GmolCSP5	427	427	100	100
comp31482_c0_seq1	GmolOBP20	422	422	88	95
comp2648_c0_seq1	GmolOBP19	421	421	80	77
comp20621_c0_seq1	GmolOR23	419	419	64	79
comp32055_c0_seq3	GmolGR2	407	407	100	100
comp52557_c0_seq1	GmolIR2	401	401	99	100
comp29970_c0_seq1	GmolCSP1	384	384	99	98
comp52214_c0_seq1	GmolOR6	377	377	66	66
comp33722_c0_seq2	GmolOBP22	373	373	100	100
comp26710_c0_seq1	GmolCSP17	358	358	95	95
comp5467_c0_seq1	GmolGluIR2	358	358	97	97
comp5756_c0_seq1	GmolGluR1	339	339	82	82
comp33414_c0_seq1	GmolOBP21	324	324	85	99
comp20508_c0_seq1	GmolCSP16	308	308	94	100
comp61252_c0_seq1	GmolOBP18	250	250	95	96

## Sheet: Sheet3
Transcripts	Gene name	Transcripts length by Trinity assembly	Cover percent by soapdenovo-trans transcripts (%)	Cover percent by abyss-trans transcripts (%)
Comp42972_c0_seq8	GmolPBP1	2123	66	94
Comp43708_c4_seq3	GmolPBP2	2409	61	71
comp35908_c0_seq2	GmolPBP3	665	34	100
Comp43859_c0_seq4	GmolGOBP1	2512	80	100
comp35716_c0_seq1	GmolGOBP2	1063	63	88
comp34669_c0_seq1	GmolOBP1	980	79	96
comp32473_c0_seq5	GmolOBP2	505	98	81
comp38984_c0_seq2	GmolOBP3	2608	96	96
comp21044_c0_seq1	GmolOBP4	798	78	96
comp35668_c0_seq1	GmolOBP5	588	90	99
comp35533_c1_seq1	GmolOBP6	849	57	98
comp35668_c0_seq2	GmolOBP7	906	94	100
comp37376_c1_seq1	GmolOBP8	832	70	87
Comp39973_c0_seq2	GmolOBP9	631	73	55
comp40035_c5_seq2	GmolOBP10	1799	71	80
comp41846_c1_seq1	GmolOBP11	788	93	66
Comp43336_c6_seq1	GmolOBP12	862	100	100
comp26714_c0_seq1	GmolOBP13	1387	80	87
comp28072_c0_seq1	GmolOBP14	548	100	100
comp36383_c0_seq1	GmolOBP15	1331	68	65
comp39806_c0_seq1	GmolOBP16	1232	35	98
comp41079_c0_seq11	GmolOBP17	1094	62	100
comp61252_c0_seq1	GmolOBP18	250	95	96
comp2648_c0_seq1	GmolOBP19	421	80	77
comp31482_c0_seq1	GmolOBP20	422	88	95
comp33414_c0_seq1	GmolOBP21	324	85	99
comp33722_c0_seq2	GmolOBP22	373	100	100
comp41079_c0_seq1	GmolOBP23	1640	75	100
comp29970_c0_seq1	GmolCSP1	384	99	98
comp30965_c0_seq1	GmolCSP2	689	9.3	60
comp38507_c0_seq3	GmolCSP3	1506	63	75
comp31529_c0_seq2	GmolCSP4	520	97	91
comp33568_c0_seq1	GmolCSP5	427	100	100
comp39117_c0_seq1-1	GmolCSP6	970	100	100
comp32406_c0_seq1	GmolCSP7	527	50	89
comp35615_c0_seq1	GmolCSP8	956	74	89
comp37677_c0_seq3	GmolCSP9	1441	78	82
comp41217_c1_seq3	GmolCSP10	1262	97	100
comp41050_c0_seq1	GmolCSP11	681	70	83
comp40028_c0_seq2	GmolCSP12	1396	81	98
comp38507_c0_seq4	GmolCSP13	828	69	97
comp38507_c0_seq2	GmolCSP14	830	69	75
comp39117_c0_seq1-2	GmolCSP15	970	85	91
comp20508_c0_seq1	GmolCSP16	308	94	100
comp26710_c0_seq1	GmolCSP17	358	95	95
comp44030_c0_seq5	GmolOR1	884	100	95
comp42201_c0_seq1	GmolOR2	2730	61	83
comp39216_c0_seq2	GmolOR3	1400	99	99
comp37031_c0_seq3	GmolOR4	1624	96	100
comp40794_c1_seq1	GmolOR5	1980	96	92
comp52214_c0_seq1	GmolOR6	377	66	66
comp42525_c0_seq1	GmolOR7	1213	96	98
comp37543_c0_seq4	GmolOR8	615	85	98
comp36812_c0_seq5	GmolOR9	1707	75	100
comp43031_c0_seq3	GmolOR10	2363	75	100
comp36128_c0_seq1	GmolOR11	536	98	99
comp40338_c0_seq2	GmolOR12	1224	95	98
comp42372_c0_seq4	GmolOR13	958	66	79
comp36822_c0_seq2	GmolOR14	439	85	76
comp41698_c0_seq2	GmolOR15	946	99	100
comp42516_c0_seq34	GmolOR16	1458	71	92
comp30377_c0_seq2	GmolOR17	953	100	100
comp40766_c0_seq4	GmolOR18	998	100	100
comp42164_c0_seq3	GmolOR19	1274	100	97
comp43037_c0_seq1	GmolOR20	1501	76	79
comp41733_c0_seq1	GmolOR21	1334	94	97
comp36128_c0_seq3	GmolOR22	842	93	100
comp20621_c0_seq1	GmolOR23	419	64	79
comp42767_c0_seq45	GmolOR24	1716	45	90
comp33674_c0_seq3	GmolOR25	1054	56	100
comp41262_c0_seq4	GmolOR26	1462	82	98
comp39775_c0_seq1	GmolOR27	1281	100	99
comp39835_c0_seq3	GmolOR28	1686	75	66
comp41754_c3_seq2	GmolOR29	738	91	100
comp36822_c0_seq1	GmolOR30	1081	88	86
comp44215_c1_seq7	GmolOR31	1380	100	100
comp43530_c1_seq3	GmolOR32	1420	62	67
comp41607_c0_seq3	GmolOR33	2364	98	97
comp38817_c0_seq3	GmolOR34	1415	79	89
comp41935_c2_seq6	GmolOR35	1198	78	90
comp40388_c2_seq1	GmolOR36	1277	100	100
comp44364_c1_seq2	GmolOR37	1938	57	99
comp44203_c1_seq3	GmolOR38	2158	69	84
comp40263_c1_seq4	GmolOR39	1403	61	98
comp43824_c0_seq2	GmolOR40	1841	95	100
comp38057_c0_seq1	GmolOR41	462	100	100
comp38057_c0_seq2	GmolOR42	773	96	99
comp33512_c0_seq2	GmolOR43	741	86	71
comp34069_c0_seq3	GmolOR44	1532	100	98
comp41837_c0_seq1	GmolOR45	1455	95	100
comp36742_c0_seq1	GmolOR46	1739	86	100
comp41612_c0_seq4	GmolOR60	1647	100	100
comp39091_c0_seq2	GmolOR64	1298	98	100
comp44508_c0_seq1	GmolIR8a	2971	28	93
comp42937_c0_seq1	GmolIR21a	2722	85	100
comp43733_c0_seq1	GmolIR25a	3490	64	99
comp41847_c1_seq3	GmolIR41a	1846	100	99
comp34810_c0_seq9	GmolIR68a	1425	95	84
comp44120_c0_seq14	GmolIR87a	1734	100	99
comp44415_c0_seq2	GmolIR93a	2713	98	100
comp27491_c0_seq3	GmolIR7d	1854	74	94
comp43328_c0_seq3	GmolIR75d	1225	91	91
comp43424_c0_seq31	GmolIR75q2	2528	88	95
comp43826_c0_seq19	GmolIR75p2	1958	87	97
comp43295_c0_seq14	GmolIR75p1	523	100	100
comp41154_c0_seq4	GmolIR76b	3326	81	82
comp42373_c0_seq9	GmolIR1	1444	85	94
comp52557_c0_seq1	GmolIR2	401	99	100
comp43818_c0_seq8	GmolIR3	1042	100	100
comp36336_c0_seq3	GmolIR4	560	91	100
comp41705_c0_seq15	GmolIR5	2529	90	99
comp43295_c0_seq6	GmolIR6	996	100	100
comp43552_c0_seq13	GmolIR7	985	98	99
comp5756_c0_seq1	GmolGluR1	339	82	82
comp5467_c0_seq1	GmolGluIR2	358	97	97
comp40732_c0_seq6	GmolNMDAR1B	1780	88	87
comp37980_c0_seq2	GmolNMDAR1A	1626	90	81
comp44414_c0_seq1	GmolSNMP1	1816	74	96
comp36266_c0_seq1	GmolSNMP2	1868	78	89
comp29992_c0_seq1	GmolGR1	1047	100	98
comp32055_c0_seq3	GmolGR2	407	100	100
comp39217_c0_seq1	GmolGR3	1186	75	91
comp25108_c0_seq3	GmolGR4	706	100	76
comp41848_c0_seq1	GmolODE	1923	87	93
